# Supplementary material for: SPINK1-induced tumor plasticity provides a therapeutic window for chemotherapy in hepatocellular carcinoma
Source: Nat Commun. 2023 Nov 29;14:7863. doi: 10.1038/s41467-023-43670-9 (PMC10687140; doi:10.1038/s41467-023-43670-9)
Supplement: Supplementary file 4 — Source Data [file 41467_2023_43670_MOESM4_ESM.xlsx]

## Sheet: Fig.1
Figure 1a
	Prom1+ cells (%)
DMSO	23.8	32.1	31
5-FU	35.6	42.4	33.2	38.6
Figure 1d
Liver weight (g)	Ctrl					Prom1-DTA
DMSO	6.903	4.097	6.685	6.68	7.544	4.152	4.454	4.226	4.384	5.39	3.332
5-FU	7.062	6.659	5.031	5.896	5.65	3.438	1.547	4.221	3.046	2.77	4.471
Figure 1f
Tumor multiplicity (Count/mm^2)
Ctrl DMSO	Prom1-DTA DMSO	Ctrl 5-FU	Prom1-DTA 5-FU
0.389831	0.098566	0.189792	0.172811
0.293845	0.15759	0.261906	0.063908
0.338043	0.404816	0.251647	0.134785
0.226251	0.258469	0.229256	0.060456
0.422416	0.071484	0.179956	0.076189
0.177047	0.199951	0.296528	0.237436
0.288351	0.113233	0.304247	0.069894
0.355584	0.359909	0.126787	0.077984
0.222093	0.099081	0.056565	0.039339
0.296756	0.153001	0.097305	0.205065
0.256075	0.316531	0.082278	0.122131
0.222888	0.18483	0.271188	0.239225
0.34281	0.102587	0.410667	0.130494
0.256314	0.125219	0.250955	0.122675
0.129615	0.122769	0.554395	0.084098
0.258298	0.200444	0.213321	0.248588
0.280049	0.140294	0.132166	0.222811
0.182621	0.048632	0.054362	0.153849
0.530532	0.128333	0.139054	0.335593
0.259673	0.165837	0.598029	0.072564
0.612209	0.095666	0.443066	0.112969
0.306676	0.11259	0.285365	0.118596
0.414512	0.160064	0.221748	0.086644
0.282744	0.143627	0.45328	0
0.269155	0.190679	0.522807	0.091754
0.235252	0.412655	0.656117	0.196502
0.345098	0.231466	0.431369	0.1909
0.351262	0.335786	0.435603	0.227985
0.410256	0.158983		0.154172
0.355714	0.206234		0.069881
0.332463	0.110895		0.060487
	0.409417		0.03652
	0.361664		0.072745
	0.252207		0
	0.29254		0.156937
			0.086685
Figure 1g
Group	Ctrl DMSO							DTA DMSO							Ctrl 5-FU							DTA 5-FU
Dose	500	200	100	50	25	12	6	500	200	100	50	25	12	6	500	200	100	50	25	12	6	500	200	100	50	25	12	6
Tested	18	40	40	40	40	40	20	20	40	40	40	40	40	20	20	40	40	40	40	40	20	20	40	40	40	40	40	20
Response	13	33	27	14	7	5	3	12	29	20	16	8	0	0	20	40	40	28	21	11	5	12	21	18	9	7	0	0

## Sheet: Fig.2
Figure 2b
	DEN+CCl4		NRasV12+Myr-AKT		Liver regeneration
Prom1-	0.968819	1.03118	0.848679	1.15132	1.0104	0.989603
Prom1+	4.18231	4.42077	7.42963	6.51286	1.42892	1.20157
Figure 2c
	DEN+CCl4			NRasV12+Myr-AKT								Partial hepatectomy
NT	0.58	1.13	1.29	0.63	0.96	1.41					Sham	1.63	0.84	0.53
T	577.04	700.64	862.59	752.68	341.54	613.49	635.12	876.67	566.48		PH	6.04	6.92	21.18
Figure 2d
Spink1 expression (FPKM)
Ctrl	Steatosis	HCC-NT	HCC-T
0	0	0.58	170.51
0.45	0.24	8.03	230.77
0.34	0.12	8.85	1.47
0.23	0.48	11.92	52.4
0.23	0.36	13.67	17.14
Figure 2e
	Vehicle			Weeks
				8			16			18			20		22		23			24
Relative Spink1 expression (log2)	-0.42472	0.259118	0.081709	-3.79432	-0.94744	-3.12362	2.90826	3.05507	3.2186	2.15467	2.95023	2.70579	3.13189	2.93457	4.96323	5.0751	5.18039	5.01206	5.0651	5.17678	5.4543	5.24694
Relative Prom1 expression (log2)	-0.91796	1.08204	-1.49932	0.513535	-0.48826	0.258974	1.69626	2.44213	2.67561	5.0609	3.66631	4.10802	3.74688	3.44752	5.63388	6.01618	6.31446	6.24669	6.21664	6.6066	6.5628	6.37396
Figure 2f
	Normal			Week(s)															Endpoint
				1			2			3			4			5
Relative Spink1 expression (log2)	-0.64128	-0.47628	0.71372	-0.87628	0.19372	0.22372	-0.56628	-0.16628	-0.17128	2.93372	0.17372	0.38372	3.47372	4.48872	4.32372	5.33372	5.81372	4.80872	4.65872	4.09372	4.93872	5.32372	4.79372	5.47372	4.83872
Relative Prom1 expression (log2)	-1.34581	0.0541917	0.649192	2.23419	2.28919	4.10919	4.68919	4.90919	4.47419	7.72419	6.68919	5.87419	9.61419	8.99419	8.98419	8.72919	8.43419	10.0492	9.98919	8.35419	9.25919	9.83419	8.61419	9.66419	9.08419
Figure 2g
Ctrl	Prom1+ cells depletion
0.86555	0.0443995
1.54938	0.215639
0.585073	0.511104
	0.14031
Figure 2h
Ctrl	Prom1+ cells depletion
1.19527	0.300895
0.871958	0.351679
0.651723	0.0699434
1.28105

## Sheet: Fig.3
Figure 3a
E11.5	E12.5	E13.5	E14.5	E15.5	E16.5	E17.5	E18.5	E19.5	P1.5	P21.5
0.968457	0.322487	0.410507	1.85646	1.43776	3.23351	4.66815	5.27329	3.62814	2.10959	0.270048
1.03257	0.340605	0.475925	1.74827	1.51657	3.163	4.86623	5.23534	3.76555	2.07782	0.274713
Figure 3b
ES	EN	LP	PH	HEP
0.581969	0.725641	5.32105	233.884	0.857968
Figure 3e
NT	G1	G2	G3	G4
1.46759	8.44658	6.96609	11.0315	4.54019
3.76798	8.93567	1.9678	5.97519	10.4026
5.02596	6.88325	2.13976	3.77509	11.7761
0.713432	6.58417	10.5718	10.2202	10.1026
1.73253	8.06094	5.74944	4.56637	9.40796
3.59989	10.2912	6.21464	6.581	7.887
0.491904	6.87508	10.8974	12.5873	7.25528
9.7264	6.35542	5.35801	10.0214	4.28742
4.07232	4.68981	4.76407	0.772646	7.99161
1.63529	3.09062	10.3208	6.9997	8.34811
4.04651	10.0416	7.87968	9.29927	9.51423
4.73291	10.447	6.37054	8.60567	9.51521
0.247441	10.3155	7.10523	10.0717
2.13228	10.0923	11.8997	2.39273
1.8542	0.049352	8.08795	3.18987
4.02031	3.63233	4.9178	7.33662
1.19365	0.293724	11.6106	10.4392
0.436162	7.56369	1.89693	1.61857
3.51352	9.43195	5.8905	9.48097
2.42395	0.985719	6.83064	11.4674
5.28651	10.123	10.0105	0.946656
0.299245	5.65448	6.61824	0
5.46718	0.596363	1.46237	0.200881
0.152638	1.67338	10.04	8.71788
2.34528	1.35168	11.7158	8.74406
3.55308	2.57686	4.02921	4.07796
7.40179	9.19484	7.57952	6.32417
8.00756	3.59626	11.2036	4.25581
3.69925	7.01867	9.9321	1.86033
7.10877	0.628354	7.28777	11.2906
3.01673	6.27981	9.44765	7.66009
7.21378	4.2687	12.9102	2.95905
4.41195	8.68273	7.90152	11.0251
1.64801	1.35033	10.6259	3.78367
8.01906	0.329755	0.560128	8.58257
3.56802	0	8.35757	11.4331
2.30515	3.81457	2.02514	9.76761
5.60504	7.22705	7.22526	0.895303
0.290542	7.27422	3.66886	11.4273
1.11683	10.1898	9.06319	10.2378
4.49339	12.5344	10.161	9.51993
6.88483	5.06417	9.20165	8.81532
4.04822	10.3514	4.21391	11.2354
6.7084	4.84164	8.0449	8.73912
1.89049	0.525568	0.139731	8.59125
0.32112	2.34366	12.1788	9.97198
0.816395	0.304511	7.60314	10.5185
2.88928	2.12065	0.70982	9.35674
9.47516	9.66184	1.45775	1.34364
0.682394	10.9047	6.547	1.25617
	9.16239	1.8067	9.87474
	8.00964	0.212756	0.911577
	5.51672	11.1331	8.32855
	3.90899	7.25313	10.9012
	5.00394	8.15752	11.9381
		11.2111	10.9744
		0.966578	2.09119
		11.5732	10.5134
		9.12245	11.264
		12.7463	7.86615
		0.996389	6.42068
		0.591584	8.74736
		1.25876	0.619742
		0	1.87468
		1.1173	1.06185
		0.422233	9.5722
		4.32904	7.1581
		1.22645	1.259
		2.46017	6.37121
		2.99628	11.6247
		7.37063	0.219463
		6.19283	10.2944
		0.838105	11.1923
		10.5165	11.5456
		4.59963	10.3685
		0.721154	11.6991
		10.1968	10.3534
		11.2757	12.7678
		5.74329	8.43677
		11.8701	1.48202
		8.58356	4.28289
		8.35388	3.09415
		2.17645	6.67708
		9.72284	5.60996
		2.44634	5.39169
		2.79975	2.75316
		8.74861	12.6149
		2.09892	11.6377
		2.48764	0.736735
		0.352081	11.3857
		9.35039	4.29207
		4.29469	8.44047
		3.97877	4.60504
		2.35963	9.43236
		2.72476	4.27029
		8.71162	9.71164
		0.111966	0.321235
		11.3103	9.47932
		8.26261	10.467
		2.25078	4.63142
		1.5912	0.160791
		7.08682	10.3224
		6.48574	7.74643
		7.8553	8.77712
		3.68161	2.10101
		9.67998	1.4981
		3.33644	10.5712
		1.22669	6.13046
		8.26973	2.96301
		0.121679	0.46425
		2.0521	11.428
		10.5815	11.4497
		10.6576	9.41708
		0.893129	5.77285
		9.37423	2.30179
		11.2908	7.03985
		6.33801	9.26852
		9.76368	9.05019
		2.64245	4.99359
		8.98975	8.98581
		8.68957	4.94685
		9.63013	7.75255
		7.71991
		11.4391
		5.48884
		7.79185
		6.09269
		11.9537
		0.0554733
		2.45497
		4.28254
		5.47669
		5.65779
		10.1085
		1.496
		0.859572
		2.3274
		9.37093
		0.860844
		10.4818
		2.42597
		0.0468403
		9.07185
		10.2373
		8.92368
		9.62838
		10.0324
		8.8919
		10.2323
		8.57421
		3.28762
		10.4541
		7.11547
		5.61997
		9.58681
		11.7731
		6.69698
		2.24993
		2.81828
		4.78019
		8.23882
		5.17259
		8.7578
		11.0836
		4.50539
		2.10353
		7.93332
		3.76551
		11.5849
		8.80455
		0.708849
		9.80238
		11.9829
		7.28986
		10.2368
		1.84068
		1.05249
Figure 3f
	high SPINK1																																				Low SPINK1
SPINK1	5.88916	5.28125	5.19449	4.69217	4.59233	4.40612	3.31747	2.82299	2.755	2.71905	2.63252	2.56728	2.36889	2.36291	2.24827	2.2159	2.09941	2.07551	2.04965	2.00327	1.98239	1.93385	1.80149	1.77246	1.75523	1.7455	1.73731	1.73624	1.67045	1.55596	1.52739	1.52716	1.50543	1.48872	1.44812	1.41426	-0.575567	-0.575585	-0.575587	-0.575622	-0.575623	-0.575645	-0.575712	-0.575747	-0.575762	-0.575773	-0.575774	-0.575849	-0.575856
CD44	-0.471062	4.93499	1.32274	-0.487839	0.496504	-0.23369	-0.123128	-0.248862	-0.438165	0.0839275	-0.252582	-0.384293	0.481894	-0.284036	-0.394211	-0.449148	-0.385795	-0.4232	-0.0540974	-0.517058	-0.151617	-0.17542	-0.390445	-0.46875	0.713854	0.764419	-0.426908	-0.0980551	-0.445938	-0.37197	2.746	0.753268	-0.449158	-0.121875	-0.468592	0.421441	-0.487968	-0.474163	-0.356893	-0.512472	-0.414139	-0.294802	-0.502293	-0.430796	-0.0189171	-0.507283	-0.463283	-0.472616	0.494511
AFP	-0.138557	-0.297241	-0.296965	-0.282129	2.52301	5.35988	-0.294421	0.332711	4.60256	-0.29311	-0.286141	-0.285596	2.95169	-0.295419	-0.29701	-0.292347	-0.279962	-0.291319	-0.296797	-0.291641	-0.298396	-0.0664469	-0.298264	-0.29822	-0.10985	-0.274863	-0.296331	-0.29801	-0.298149	-0.287685	-0.147373	0.579212	0.362805	0.0325329	-0.295006	-0.296199	-0.297156	-0.298014	-0.290042	-0.298253	-0.289742	-0.291455	-0.296893	-0.248671	-0.298439	-0.297548	-0.296912	-0.293864	-0.298588
SOX9	1.80279	-0.501402	1.67254	0.130508	1.53785	0.178273	-0.316034	1.44732	1.51796	0.672393	-0.21368	-0.417115	2.33018	-0.849877	-0.640712	0.492647	-0.142525	0.392019	-0.570333	1.28005	-0.166071	0.0144251	-0.496298	-0.016812	0.536134	-0.854964	-0.181453	1.5645	-0.211673	0.377958	0.262455	0.781953	-0.489548	1.73583	-0.332025	-0.640563	-0.769047	-0.852317	-0.556057	-0.711966	-0.430588	-0.765457	-0.129753	-0.41625	-0.483183	-0.458682	-0.500831	0.249857	-0.843337
KRT19	0.0970782	-0.238604	-0.262268	-0.246629	0.310097	-0.165266	-0.171444	0.137963	-0.0710511	-0.0132897	-0.202139	-0.262268	0.89858	-0.217852	-0.244045	-0.262268	-0.240027	0.762055	-0.226415	-0.170788	-0.262268	-0.238052	-0.228196	7.75344	-0.180784	-0.262268	-0.206818	-0.130754	-0.179411	-0.231627	-0.217746	-0.00482044	0.640361	0.0385316	-0.253697	-0.262268	-0.261006	-0.262268	-0.248144	-0.209752	-0.261253	-0.261713	-0.260164	0.641157	-0.262268	-0.262268	-0.262268	-0.244652	-0.222772
PROM1	-0.355234	-0.355234	-0.355234	-0.339396	1.1634	-0.355234	0.221338	-0.087213	0.428679	0.656685	0.0322606	-0.282531	-0.17617	-0.355234	-0.322938	-0.340327	-0.339468	3.21786	-0.294925	-0.200371	-0.355234	-0.228745	-0.3158	-0.0678116	-0.228155	-0.335526	-0.239932	0.0038699	0.00754763	-0.226083	-0.329985	-0.229371	2.59023	6.19535	-0.337875	-0.355234	-0.355234	-0.355234	-0.355234	0.150773	-0.326446	-0.331621	-0.345294	3.02252	-0.355234	-0.355234	-0.345737	0.0497604	-0.340498
CD24	0.836122	-0.10427	-0.507782	-0.545176	-0.590191	1.04188	-0.46881	1.64367	1.57051	-0.00124274	-0.202567	0.359665	0.321675	-0.659714	0.333785	-0.637254	-0.314642	0.100621	-0.525808	-0.584485	-0.504946	0.0648101	0.0874064	2.54043	0.794597	-0.399261	-0.291532	0.319062	-0.528683	-0.291372	-0.344127	-0.151459	-0.321728	2.04408	-0.539349	-0.442403	-0.561864	-0.660606	-0.637577	-0.657359	0.219992	0.0548798	0.216937	0.602271	-0.544774	0.743006	-0.660878	-0.575112	-0.662265
EPCAM	-0.463253	2.06681	-0.47321	3.62622	-0.436032	1.10878	-0.457361	-0.461903	0.509391	0.805126	0.108042	-0.473564	0.248815	-0.47021	-0.470336	-0.474004	-0.473986	0.334902	-0.413882	-0.466767	-0.47431	-0.472457	-0.470873	0.69808	0.76292	-0.473501	-0.465926	0.552493	-0.462264	-0.46516	-0.463177	2.72058	4.1729	-0.0490488	-0.151774	-0.0590871	-0.370272	-0.474029	-0.473678	-0.473272	-0.471358	-0.47205	1.43345	-0.172334	-0.473288	-0.368117	-0.47431	-0.470849	-0.472799
ADH1C	0.0591113	-0.824924	0.412576	-0.819154	-0.826801	-0.847065	-0.678708	-0.743931	0.198302	0.609446	-0.345921	-0.751419	-0.846804	-0.489218	-0.803076	-0.851121	-0.24159	-0.803729	1.39207	0.0328175	1.56461	-0.611709	-0.674071	-0.708951	-0.562679	0.0353107	-0.691335	-0.808154	1.5597	0.0772663	-0.304959	-0.181499	-0.856648	-0.852181	-0.106815	-0.849675	-0.855139	0.199359	0.614339	-0.858852	-0.0935343	-0.144188	-0.26463	-0.836295	-0.468854	0.608657	0.560832	-0.858216	-0.857288
ADH1B	-0.449757	-0.561095	-0.405412	-0.606127	-0.208512	-0.638674	-0.199026	-0.627899	-0.377234	-0.448834	-0.404955	-0.569938	-0.641571	0.101965	-0.179676	-0.171197	0.0850853	-0.476037	-0.120493	-0.0218721	-0.398765	0.396847	-0.304597	-0.628312	-0.541873	-0.49783	0.0488563	-0.632866	0.0707175	-0.271738	-0.37585	-0.46044	-0.663727	-0.674941	-0.301454	6.22211	-0.572285	-0.549734	0.0416875	-0.675027	0.517058	0.371937	-0.444878	-0.666633	-0.457768	0.315231	1.66988	-0.674377	-0.611531
ALB	1.79773	0.562892	-0.934475	0.32024	-0.285746	-0.0467864	0.0652805	1.16293	0.0735044	2.37793	0.921657	0.14922	-0.403164	0.773377	-0.485564	0.610516	-0.947671	0.195422	-0.326068	2.70475	0.201003	0.584782	-0.606155	-1.05474	-0.383522	-1.18418	-0.220736	-1.02789	0.461396	-0.798217	-0.427055	-0.0942171	0.185682	-1.20266	-0.637124	0.487675	0.109514	0.0320984	3.02952	-1.20585	-1.17898	-0.185235	-0.30362	-1.111	-0.752298	0.188648	0.595612	-1.20578	-1.20419
G6PC	-0.720971	0.0589758	-0.0470982	-0.417083	-0.56759	-0.649689	-0.515031	-0.542875	-0.625455	-0.677055	-0.459076	-0.631434	-0.750115	-0.14383	0.440423	-0.633411	-0.747664	-0.398475	0.637838	-0.690076	-0.465302	2.07898	-0.41243	-0.509781	-0.690877	-0.354499	-0.243329	-0.145976	-0.132311	-0.497267	-0.689074	1.04238	-0.708766	-0.769561	0.0249643	0.690128	0.0395189	0.0827459	0.296382	-0.769691	-0.480706	0.156728	-0.292545	4.37946	-0.37061	-0.475512	-0.0794422	-0.769653	-0.769158
TTR	0.097228	-0.569367	-0.737855	-0.307157	-0.846705	-0.0302305	1.50176	-1.03704	-0.448182	1.10512	-0.513971	-0.445253	-0.649811	0.472079	-0.871477	-1.00703	0.0800583	-0.482385	0.554733	2.0342	0.79576	-0.0488666	0.06049	-1.04616	0.268331	-0.400099	0.471288	-0.821589	2.62648	-0.513597	0.143264	0.506175	-0.884931	-0.942935	-0.90061	-0.916678	0.282308	1.62242	1.68644	-1.04741	1.00809	0.802764	1.38267	-0.317486	2.3764	-0.293126	0.00144687	-1.04716	-1.04487
ARG1	-0.41836	-0.212208	-0.364799	-0.579541	-0.125143	-0.221206	1.20977	-0.52106	-0.183349	-0.352295	0.452868	0.545604	0.0475074	1.0898	-0.075966	-0.876157	-0.827051	-0.62089	0.327414	-0.00802713	0.498863	0.0480018	-0.0532652	-0.857026	-0.520467	-0.0569173	1.99625	-0.411633	0.625136	-0.397934	0.605819	0.404626	-0.823509	-0.893652	-0.688598	-0.262993	3.319	0.107201	1.5363	-0.89373	-0.629829	1.22704	0.547222	-0.48629	3.33941	-0.606573	-0.885484	-0.893556	-0.89171
Figure 3g
Desert Stem Cell HCC Subclass Up						Rhodes Undifferentiated Cancer						Wong Embryonic Stem Cell Core						Stem Cell Gene Set without Immune and Proliferative Genes
Symbol	Rank in gene list	Rank metric score	Running ES			Symbol	Rank in gene list	Rank metric score	Running ES			Symbol	Rank in gene list	Rank metric score	Running ES			Symbol	Rank in gene list	Rank metric score	Running ES
SPINK1	0	2.377	0.0377			GARS1	7	0.777	0.0439			GARS1	7	0.777	0.0103			MTHFD1L	61	0.607	0.0316
CCL20	36	0.65	0.0475			PSMD14	118	0.572	0.0745			PUS1	31	0.668	0.0189			RAB3B	755	0.43	0.043
HOMER1	53	0.616	0.057			EIF2S2	157	0.55	0.105			JPT1	93	0.585	0.0258			IGF2BP1	779	0.426	0.0655
YWHAZ	78	0.595	0.066			POLR2K	192	0.536	0.1348			HSPE1	102	0.578	0.0334			OSTC	999	0.406	0.0836
JPT1	93	0.585	0.075			PRDX4	321	0.496	0.1607			PSMD14	118	0.572	0.0409			DCUN1D5	1726	0.358	0.0906
ITGAE	100	0.58	0.0841			UBE2S	353	0.49	0.1879			PSMB6	154	0.551	0.0477			ALX1	2173	0.339	0.1013
SMOX	109	0.575	0.0931			SSBP1	394	0.48	0.2144			MRPL13	156	0.55	0.0551			RPF2	2241	0.335	0.1182
STK39	143	0.558	0.1014			H2AZ1	553	0.453	0.2374			EIF2S2	157	0.55	0.0625			LIN28B	2294	0.334	0.1353
ATIC	153	0.552	0.11			NME1	715	0.433	0.2593			RPS19	191	0.536	0.0691			DLGAP5	2351	0.331	0.1521
EPS8L3	171	0.545	0.1184			CCT6A	787	0.426	0.2822			STIP1	228	0.522	0.0756			HMGA2	2945	0.311	0.1588
ROBO1	208	0.527	0.1262			H2AX	885	0.417	0.3042			EEF1E1	259	0.511	0.0819			FST	3125	0.305	0.1722
P2RX4	245	0.514	0.1337			TMSB10	1061	0.401	0.3239			BANF1	339	0.493	0.0872			C14orf119	3250	0.301	0.1863
VNN2	256	0.511	0.1417			KPNA2	1173	0.391	0.3442			SNRPD1	370	0.486	0.0933			ERCC2	3271	0.301	0.2021
KDELR3	268	0.51	0.1496			SEC61B	1295	0.383	0.3639			PA2G4	404	0.478	0.0991			HAUS1	3470	0.295	0.2146
PTTG1	287	0.505	0.1573			ADRM1	1696	0.36	0.3775			GNL3	439	0.472	0.1049			TRNT1	4267	0.275	0.2159
CAPG	293	0.503	0.1652			PSMB7	2179	0.338	0.3886			BRIX1	462	0.467	0.1108			KIF7	4275	0.274	0.2305
IGF2BP2	324	0.496	0.1725			BIRC5	2304	0.333	0.4054			EIF3I	475	0.465	0.1169			CENPH	4379	0.272	0.2434
DDX39A	416	0.476	0.1785			DLGAP5	2351	0.331	0.4234			RUVBL2	494	0.462	0.1228			XPOT	4512	0.269	0.2556
ELF3	454	0.469	0.1853			CDKN3	2594	0.323	0.4376			PSMB5	512	0.46	0.1287			GNL2	4598	0.267	0.2685
LPCAT1	483	0.464	0.1922			NUDT1	2613	0.322	0.4555			LSM4	518	0.458	0.1348			PFAS	4811	0.263	0.2791
RPLP2	599	0.446	0.1974			CCNB1	2704	0.319	0.472			POP7	589	0.448	0.1396			UTP6	4931	0.26	0.2911
RPL8	645	0.441	0.2036			PCLAF	2719	0.318	0.4898			BAX	732	0.432	0.143			APLP1	4997	0.259	0.3039
MARCKS	694	0.436	0.2097			CDC20	3078	0.307	0.5012			TIMM8B	760	0.429	0.1483			DPH3	5462	0.25	0.3095
TMED3	703	0.435	0.2165			GGH	3155	0.304	0.5171			HDAC1	771	0.428	0.1539			FANCB	5547	0.249	0.3214
HK2	709	0.434	0.2233			IFI30	3347	0.298	0.5308			RPSA	815	0.422	0.1589			RIOK2	6012	0.241	0.3265
MMD	747	0.43	0.2295			KIF2C	3497	0.294	0.5449			NDUFA11	831	0.421	0.1643			ORC1	6203	0.237	0.3361
VCAN	752	0.43	0.2363			RAD21	4376	0.272	0.5456			SARS1	852	0.419	0.1696			RAD1	6401	0.234	0.3453
MARCKSL1	799	0.425	0.2422			CKS2	4683	0.265	0.5554			EXOSC7	878	0.417	0.1748			TBCE	6485	0.233	0.3564
RPSA	815	0.422	0.2487			YBX1	5072	0.258	0.5635			SNRPA1	927	0.413	0.1795			FZD2	6894	0.227	0.3618
RAP1GAP	828	0.421	0.2552			CDK1	5121	0.257	0.5772			MRTO4	1020	0.404	0.1834			NREP	6996	0.225	0.3721
EPRS1	836	0.421	0.2617			RFC4	5276	0.254	0.589			NAP1L1	1093	0.399	0.1876			CPSF3	7128	0.223	0.3819
CKAP4	862	0.419	0.2679			CENPA	5623	0.247	0.5972			PSMA5	1123	0.396	0.1924			MYCN	7403	0.219	0.3891
CLIC1	881	0.417	0.2743			CEBPG	5900	0.243	0.6063			EIF3K	1130	0.395	0.1976			BOD1	7912	0.212	0.3919
GNAZ	900	0.415	0.2805			TRIP13	6226	0.237	0.6142			TCOF1	1152	0.394	0.2026			ACTRT3	7919	0.212	0.4032
SLC4A7	902	0.415	0.2871			UBE2C	6256	0.237	0.6271			AURKB	1155	0.393	0.2078			HAT1	8414	0.206	0.406
SOBP	981	0.408	0.2923			CDC6	6890	0.227	0.6293			NDUFA9	1158	0.393	0.2131			DIAPH3	8775	0.201	0.4107
NAP1L1	1093	0.399	0.2967			MYBL2	7488	0.218	0.6316			KPNA2	1173	0.391	0.2181			CCL26	8804	0.201	0.4211
SULF1	1116	0.397	0.3026			MCM6	8023	0.211	0.6346			RPL27A	1182	0.39	0.2232			KIF20A	9135	0.197	0.4261
LRRC1	1211	0.389	0.3072			EZH2	9104	0.198	0.6276			PDPN	1237	0.387	0.2275			SOHLH2	9211	0.196	0.4354
ANXA5	1238	0.387	0.3129			KIF23	9186	0.197	0.6373			RPL13	1246	0.386	0.2326			TBC1D16	9394	0.194	0.4427
MID1IP1	1514	0.369	0.3141			PSMD2	9639	0.191	0.6406			SOX2	1251	0.386	0.2377			HDAC2	9571	0.192	0.4501
DKK1	1616	0.364	0.3182			CKS1B	9790	0.19	0.6488			PDIA4	1303	0.383	0.242			SLC25A3	9684	0.191	0.4585
INTS8	1654	0.362	0.3233			ILF2	10045	0.186	0.6551			NOP10	1441	0.374	0.2447			INHBE	9854	0.189	0.4658
ENO1	1664	0.361	0.3289			MAD2L1	10677	0.178	0.6545			NDUFB8	1469	0.372	0.2493			GPX8	10017	0.187	0.4731
PABPC1	1772	0.356	0.3327			TUBB	12285	0.162	0.6366			MID1IP1	1514	0.369	0.2535			HAUS6	10145	0.185	0.4808
TUBA1C	1802	0.354	0.3379			NCAPH	13046	0.154	0.6326			SNRPA	1524	0.369	0.2583			PLRG1	10496	0.181	0.4846
SPATS2	1814	0.354	0.3433			RPA3	13579	0.15	0.6321			CRABP2	1591	0.365	0.2621			GDF3	10531	0.18	0.4938
NUP62	1826	0.353	0.3487			SLC7A5	15657	0.129	0.6044			RPS5	1610	0.364	0.2667			UBE2K	10932	0.176	0.4964
CENPM	1924	0.348	0.3526			NCAPD2	16858	0.117	0.5908			RPS8	1625	0.363	0.2713			FAM118B	11030	0.174	0.5042
CNOT6	2019	0.345	0.3565			DPM1	17079	0.115	0.5937			ENO1	1664	0.361	0.2756			EIF2B3	11604	0.168	0.5036
AGO2	2043	0.344	0.3615			PCNA	17107	0.115	0.5997			LSM10	1682	0.36	0.2801			SNX8	12701	0.158	0.4936
INAVA	2084	0.342	0.3663			COL1A2	17226	0.114	0.6042			PABPC1	1772	0.356	0.2834			CDC123	13911	0.146	0.4811
SRRT	2134	0.34	0.3709			TAP1	17349	0.112	0.6085			MRPS30	1882	0.351	0.2863			TET1	15096	0.135	0.4683
UCK2	2236	0.336	0.3745			MELK	18987	0.098	0.5864			RPS16	1893	0.35	0.2908			ASCC3	17134	0.115	0.4402
SUCO	2260	0.335	0.3794			HMGB2	19142	0.096	0.5893			HNRNPAB	1916	0.348	0.2951			SEC11A	17465	0.111	0.4406
DLGAP5	2351	0.331	0.3831			TOP2A	19461	0.093	0.5892			EIF6	2060	0.343	0.2973			XRCC5	17614	0.11	0.444
BLMH	2408	0.329	0.3874			KIF14	19513	0.093	0.5936			UQCR11	2145	0.34	0.3005			DDX1	17799	0.108	0.4467
TACC3	2444	0.328	0.392			CXCL9	21434	0.076	0.5656			DAP3	2207	0.337	0.304			RRAS2	17979	0.107	0.4494
TSPAN3	2466	0.327	0.3969			MCM3	21823	0.072	0.5631			BIRC5	2304	0.333	0.3068			MRPL3	18107	0.105	0.4529
ASRGL1	2473	0.327	0.402			CTSL	21959	0.071	0.5649			DLGAP5	2351	0.331	0.3105			CDH6	18298	0.104	0.4553
DRAM1	2474	0.327	0.4071			MTHFD2	22036	0.071	0.5676			CDCA7	2502	0.326	0.3124			TRIM24	18749	0.1	0.4531
TTLL4	2495	0.326	0.412			FOXM1	23398	0.06	0.5481			DTYMK	2503	0.326	0.3168			GPR176	19288	0.095	0.4491
NSMAF	2591	0.323	0.4155			GPSM2	30735	0.01	0.425			CDKN3	2594	0.323	0.3196			UGGT2	20139	0.087	0.4395
COCH	2598	0.322	0.4205			CCNA2	39966	0	0.2695			POLR2F	2651	0.32	0.3229			DHX15	20324	0.085	0.4409
SLC12A8	2627	0.322	0.4251			MCM2	47945	-0.068	0.139			TIMM13	2657	0.32	0.3272			CENPI	21525	0.075	0.4247
SERPINE2	2663	0.32	0.4296			GCLM	52903	-0.138	0.0633			PRMT1	2730	0.318	0.3302			MTHFD2	22036	0.071	0.4199
CCT2	2696	0.319	0.4341			TUBB4A	56873	-0.239	0.01			RPS27	2757	0.317	0.334			TM2D2	22230	0.069	0.4204
PRMT1	2730	0.318	0.4386			GAS6	57628	-0.283	0.0133			PPP4C	2880	0.313	0.3362			MIS18A	22426	0.067	0.4207
PHLDA2	2787	0.316	0.4427			SLC16A1	57861	-0.299	0.0264			PDCD2	2890	0.313	0.3402			BMPR1A	22573	0.066	0.4218
STK26	2816	0.315	0.4472									RPS12	2893	0.312	0.3444			ARMC9	24096	0.054	0.3991
PLEKHF2	2817	0.315	0.4522									ERP29	2916	0.312	0.3482			FGF2	24161	0.053	0.4008
CXCL8	2922	0.311	0.4554									FAM136A	2928	0.311	0.3522			XXYLT1	25235	0.045	0.3852
LAPTM4B	2931	0.311	0.4602									FARSA	3009	0.309	0.355			PLAA	26706	0.034	0.3622
HMGA2	2945	0.311	0.4649									PARP1	3013	0.309	0.3591			TEX10	28468	0.022	0.3337
MMP12	2967	0.31	0.4695									BTF3	3024	0.308	0.3631			HAS2	30093	0.013	0.3071
CDC25A	3019	0.308	0.4735									MRPS2	3033	0.308	0.3671			MED20	30441	0.011	0.3018
UBE2I	3030	0.308	0.4782									CDC20	3078	0.307	0.3705			DTD1	31553	0.006	0.2834
TRIM28	3093	0.306	0.482									CDC34	3098	0.306	0.3743			PAICS	32453	0.001	0.2683
ARHGEF2	3102	0.306	0.4867									DBF4	3196	0.303	0.3767			MMADHC	40754	-0.006	0.1287
BZW2	3173	0.304	0.4904									MAPK13	3231	0.302	0.3802			DACT1	41000	-0.007	0.1249
MAPK13	3231	0.302	0.4942									BLM	3240	0.301	0.3842			MSH6	42947	-0.02	0.0932
BLM	3240	0.301	0.4989									SSB	3264	0.301	0.3878			RARS2	43810	-0.027	0.0801
SSB	3264	0.301	0.5032									RRM2	3311	0.299	0.3911			DIMT1	44692	-0.035	0.0671
GPD1L	3371	0.298	0.5062									MRPS28	3405	0.297	0.3935			PDHB	45399	-0.041	0.0574
MYO6	3431	0.296	0.5099									MRPL11	3452	0.295	0.3967			DNMT3B	46022	-0.048	0.0495
SLC7A1	3443	0.295	0.5144									HAUS1	3470	0.295	0.4004			ICMT	46048	-0.048	0.0516
POSTN	3496	0.294	0.5182									BUB3	3571	0.292	0.4026			IPO5	46375	-0.051	0.0489
KIF2C	3497	0.294	0.5228									NCBP2	3591	0.291	0.4062			ARMCX2	46467	-0.052	0.0501
LBR	3537	0.293	0.5268									PHF5A	3718	0.288	0.4079			HDX	49170	-0.083	0.0091
EIF3D	3622	0.291	0.53									TP53	3735	0.288	0.4115			GBE1	50655	-0.103	-0.0104
SOX9	3754	0.287	0.5324									CBX3	3828	0.286	0.4138			SAMM50	51177	-0.111	-0.0132
TMEM165	3818	0.286	0.5358									CCNB2	3996	0.281	0.4148			HESX1	52725	-0.135	-0.032
TROAP	3823	0.286	0.5403									HSPA9	4015	0.281	0.4183			TRPC4	53362	-0.146	-0.0349
CBX3	3828	0.286	0.5448									NDC80	4040	0.28	0.4216			SNRPD3	53447	-0.147	-0.0284
CENPE	4006	0.281	0.5462									CCT5	4098	0.279	0.4244			ROR1	53986	-0.157	-0.029
ARPC2	4162	0.277	0.548									FBL	4165	0.277	0.427			BBS9	54157	-0.161	-0.0233
FBL	4165	0.277	0.5524									RPS3	4270	0.275	0.429			ADH5	54835	-0.177	-0.0252
SPHK1	4258	0.275	0.5552									NIFK	4291	0.274	0.4323			HTR7	55722	-0.199	-0.0294
RPS3	4270	0.275	0.5594									THOC3	4306	0.274	0.4358			NMNAT2	55796	-0.202	-0.0198
KHDRBS1	4312	0.274	0.563									EIF4EBP1	4336	0.273	0.4389			EIF2AK4	55965	-0.207	-0.0115
PHF21A	4366	0.272	0.5664									HNRNPL	4360	0.272	0.4422			SLC24A1	56821	-0.237	-0.0132
PAFAH1B3	4542	0.268	0.5677									UGDH	4516	0.269	0.4432			ATP11C	58966	-0.443	-0.0255
ITGA5	4628	0.266	0.5705									TERF1	4568	0.268	0.446			BCKDHB	59342	-0.619	0.0014
PLBD1	4674	0.265	0.574									DPP3	4587	0.267	0.4492
CKS2	4683	0.265	0.578									BCAT1	4678	0.265	0.4513
MACROH2A2	4703	0.265	0.5819									CKS2	4683	0.265	0.4548
IFNGR2	4712	0.264	0.586									CDCA5	4803	0.263	0.4563
GPX7	4728	0.264	0.5899									EIF2S3	4825	0.262	0.4595
DSG2	4779	0.263	0.5932									OTX2	4868	0.261	0.4623
VIL1	4830	0.262	0.5966									POLE2	4919	0.261	0.465
XPNPEP1	4866	0.261	0.6001									ATP5PO	5048	0.258	0.4663
HELLS	5078	0.257	0.6006									SLC2A1	5066	0.258	0.4694
BUB1	5111	0.257	0.6042									HELLS	5078	0.257	0.4727
CDK1	5121	0.257	0.6081									BUB1	5111	0.257	0.4756
PNMA1	5161	0.256	0.6115									CDK1	5121	0.257	0.4789
LHFPL2	5163	0.256	0.6155									EXO1	5282	0.254	0.4796
TPD52L2	5190	0.255	0.6192									GEMIN6	5461	0.25	0.48
G6PD	5288	0.254	0.6215									SINHCAF	5486	0.249	0.483
SALL2	5384	0.252	0.6239									MCM7	5594	0.248	0.4845
PRSS3	5442	0.25	0.6269									CTNNA1	5608	0.247	0.4876
DKC1	5548	0.249	0.6291									ADSL	5758	0.245	0.4884
HIC2	5559	0.248	0.6329									MRPS17	5831	0.243	0.4904
MCM7	5594	0.248	0.6362									PLK1	5866	0.243	0.4931
CENPA	5623	0.247	0.6397									WDR77	5984	0.241	0.4944
AMD1	5748	0.245	0.6415									PPM1G	6145	0.238	0.4949
PPP1CC	6192	0.238	0.6378									ORC1	6203	0.237	0.4971
EIF3E	6215	0.237	0.6412									TRIP13	6226	0.237	0.4999
MEP1A	6224	0.237	0.6448									LSM2	6264	0.237	0.5025
TRIP13	6226	0.237	0.6485									UQCRH	6375	0.235	0.5038
UBE2C	6256	0.237	0.6518									SUMO1	6447	0.233	0.5057
SPATS2L	6273	0.236	0.6553									STOML2	6673	0.23	0.505
CDC25B	6809	0.228	0.6499									HNRNPA1	6731	0.229	0.5071
NREP	6996	0.225	0.6503									PRMT3	6742	0.229	0.51
HIF1A	7089	0.224	0.6523									RPP40	6880	0.227	0.5108
ATP1B3	7298	0.221	0.6523									CDC6	6890	0.227	0.5137
IARS1	7416	0.219	0.6538									NUP107	7057	0.224	0.5139
TRAF5	7505	0.218	0.6558									UBE2V2	7101	0.224	0.5162
ME2	7698	0.215	0.6559									PROM1	7123	0.224	0.5188
ETV5	7709	0.215	0.6592									GTSE1	7165	0.223	0.5211
PTPN12	7724	0.215	0.6623									LBHD1	7381	0.22	0.5204
PELI1	7898	0.212	0.6628									CDC7	7409	0.219	0.5229
EIF3H	7963	0.211	0.6651									IARS1	7416	0.219	0.5258
SMARCC1	8058	0.21	0.6668									MYBL2	7488	0.218	0.5275
BUB1B	8144	0.209	0.6687									MRPL15	7537	0.217	0.5296
CEP55	8320	0.207	0.669									VBP1	7633	0.216	0.5309
VPS37C	8377	0.206	0.6714									EBNA1BP2	7696	0.215	0.5328
SSRP1	8404	0.206	0.6742									NME2	7706	0.215	0.5355
NCL	8435	0.206	0.6769									TGIF2	7818	0.214	0.5365
TFRC	8518	0.204	0.6788									VRK1	7831	0.213	0.5392
KIF11	8635	0.203	0.6801									CDCA3	8050	0.21	0.5383
RALY	8831	0.201	0.68									RPS23	8129	0.209	0.5398
S100A11	8895	0.2	0.6821									BUB1B	8144	0.209	0.5424
LGALS3	8949	0.199	0.6843									RAB34	8334	0.207	0.542
KIF20A	9135	0.197	0.6843									SET	8379	0.206	0.544
KIF23	9186	0.197	0.6866									HAT1	8414	0.206	0.5462
PRC1	9192	0.196	0.6896									EMC8	8416	0.206	0.549
SOX4	9483	0.193	0.6878									NCL	8435	0.206	0.5514
HDAC2	9571	0.192	0.6894									NDUFAB1	8621	0.203	0.5511
TKT	9680	0.191	0.6906									KIF11	8635	0.203	0.5536
TTK	9725	0.19	0.6929									RAD18	8722	0.202	0.5548
SPAG5	9732	0.19	0.6958									NHP2	8909	0.2	0.5544
ILF2	10045	0.186	0.6935									PSME3	8947	0.199	0.5564
NT5DC2	10066	0.186	0.6961									TEAD2	9008	0.199	0.5581
EXT1	10139	0.185	0.6978									KIF20A	9135	0.197	0.5586
CSRNP2	10152	0.185	0.7005									CHEK1	9168	0.197	0.5607
CDK4	10240	0.184	0.702									KIF23	9186	0.197	0.5631
CSE1L	10395	0.182	0.7023									MRPL12	9217	0.196	0.5652
MMS19	10619	0.179	0.7013									AURKA	9420	0.194	0.5644
LMNB2	10652	0.179	0.7036									E2F3	9425	0.194	0.5669
COL1A1	10732	0.178	0.7051									GEMIN2	9450	0.194	0.5691
TPX2	10789	0.177	0.707									WDHD1	9562	0.192	0.5699
YEATS2	10937	0.175	0.7073									TTK	9725	0.19	0.5697
H4C3	10950	0.175	0.7099									SPAG5	9732	0.19	0.5721
CTSC	11364	0.171	0.7056									RPL10A	9783	0.19	0.5738
CALU	11706	0.167	0.7025									CKS1B	9790	0.19	0.5763
BORA	11965	0.165	0.7008									NME4	9828	0.189	0.5782
HJURP	12060	0.164	0.7018									NT5DC2	10066	0.186	0.5767
ADAM9	12179	0.163	0.7024									TIMM44	10075	0.186	0.5791
RNF44	12356	0.161	0.7019									RUVBL1	10148	0.185	0.5803
PKM	12611	0.158	0.7002									NEK2	10237	0.184	0.5813
NCAPG	13040	0.155	0.6954									CDK4	10240	0.184	0.5838
HILPDA	13322	0.152	0.6931									PSMA7	10292	0.183	0.5853
DNMT1	13412	0.151	0.6939									KIF4A	10295	0.183	0.5878
NRCAM	13543	0.15	0.6941									GMNN	10300	0.183	0.5902
TMEM184B	14279	0.143	0.684									CSE1L	10395	0.182	0.591
UBR5	14301	0.143	0.6859									MAD2L1	10677	0.178	0.5887
ALDOA	14852	0.137	0.6788									RCC1	10978	0.175	0.586
ASAP1	15093	0.135	0.6769									CYCS	11209	0.173	0.5844
PTK2	15412	0.132	0.6736									NDUFB7	11239	0.172	0.5862
KIF15	15493	0.131	0.6743									NIP7	11354	0.171	0.5866
GNPDA1	15528	0.13	0.6758									CTSC	11364	0.171	0.5887
ENPP2	16211	0.124	0.6662									MTF2	11520	0.169	0.5884
PSRC1	16229	0.124	0.6679									MCM4	11934	0.165	0.5836
MAPRE1	16298	0.123	0.6687									MCM5	12047	0.164	0.5839
DAB2	16318	0.123	0.6703									SQLE	12062	0.164	0.5859
AGPAT5	16346	0.122	0.6718									ZNF22	12417	0.16	0.5821
TPM2	16697	0.119	0.6678									POLD1	12446	0.16	0.5838
EPCAM	16763	0.118	0.6686									ERCC6L	12681	0.158	0.5819
NCAPD2	16858	0.117	0.6688									RCC2	12743	0.157	0.583
COL1A2	17226	0.114	0.6644									UTP18	12767	0.157	0.5847
HGF	17362	0.112	0.6639									SNX5	12786	0.157	0.5865
MTMR2	17609	0.11	0.6615									LMNB1	12947	0.155	0.5859
CHD7	18012	0.106	0.6564									MRPL4	12972	0.155	0.5876
IGSF3	18881	0.099	0.6433									NCAPH	13046	0.154	0.5885
S100A6	19027	0.097	0.6424									DNMT1	13412	0.151	0.5843
TOP2A	19461	0.093	0.6366									CHEK2	13484	0.15	0.5851
PLP2	20454	0.084	0.6212									TRIP6	13551	0.15	0.586
HEATR1	20580	0.083	0.6204									RPA3	13579	0.15	0.5876
RACGAP1	20638	0.083	0.6207									ZIC3	13583	0.15	0.5895
UBAP2L	20674	0.082	0.6214									RCN2	13856	0.147	0.5869
SERPINH1	21440	0.076	0.6097									POLR3K	13926	0.146	0.5877
MCM3	21823	0.072	0.6044									FDPS	14005	0.145	0.5884
MTHFD2	22036	0.071	0.6019									SNRNP40	14022	0.145	0.59
COL5A2	22288	0.069	0.5988									SRSF10	14551	0.14	0.583
CAMSAP2	22889	0.064	0.5897									COX5B	14631	0.139	0.5835
CORO1C	23936	0.055	0.5729									NASP	14759	0.138	0.5832
JARID2	24235	0.052	0.5687									PLK4	14832	0.137	0.5839
TNFRSF21	24274	0.052	0.5688									KIF22	15104	0.135	0.5811
TOMM20	24284	0.052	0.5695									PRDX1	15170	0.134	0.5818
TCIM	24388	0.051	0.5686									CDCA8	15233	0.133	0.5825
ZNF532	24768	0.048	0.563									DTL	15240	0.133	0.5842
BAMBI	24908	0.047	0.5614									LSM5	15250	0.133	0.5859
UCHL1	25135	0.046	0.5583									CCNF	15272	0.133	0.5873
SPP1	25256	0.045	0.557									GSPT2	15317	0.133	0.5884
RAD51AP1	27957	0.026	0.5117									NOP2	15352	0.132	0.5896
LRRC8B	29443	0.017	0.4869									GNPDA1	15528	0.13	0.5883
UGCG	29844	0.015	0.4804									MRPS36	16334	0.123	0.5764
LAMB1	40682	-0.005	0.2974									CLPP	16483	0.121	0.5755
ATP11B	41138	-0.008	0.2898									NDUFS2	16670	0.119	0.574
BICC1	42637	-0.018	0.2648									UBE2G1	16811	0.118	0.5732
MMP9	42704	-0.018	0.2639									NCAPD2	16858	0.117	0.574
COL4A1	44138	-0.03	0.2402									PCNA	17107	0.115	0.5713
MMP11	44580	-0.034	0.2333									EIF4A1	17489	0.111	0.5664
MAT2A	44690	-0.035	0.232									XRCC5	17614	0.11	0.5657
LAMC1	46700	-0.054	0.1989									LYPLA1	17741	0.109	0.5651
MCM2	47945	-0.068	0.179									CDKN1C	17990	0.106	0.5623
ZMIZ1	50083	-0.096	0.1444									SS18	18197	0.105	0.5602
OLFML3	50489	-0.101	0.1391									CKAP2	18520	0.102	0.5562
TIMP2	53397	-0.146	0.0923									PRIM1	18751	0.1	0.5536
PDGFRA	55395	-0.19	0.0616									FH	18945	0.098	0.5517
DLG5	55630	-0.197	0.0608									NDUFB10	19066	0.097	0.5509
RND3	56064	-0.21	0.0568									HMGB2	19142	0.096	0.551
												RNPS1	19160	0.096	0.552
												DLAT	19201	0.096	0.5526
												IPO9	19320	0.094	0.5519
												TOP2A	19461	0.093	0.5507
												RPA2	19642	0.092	0.5489
												PHC1	19729	0.091	0.5487
												PRIM2	20044	0.088	0.5446
												CHAF1A	20163	0.087	0.5437
												FGFR1	20240	0.086	0.5436
												RPL22	20334	0.085	0.5432
												RACGAP1	20638	0.083	0.5392
												MSH2	20817	0.081	0.5372
												MRPL16	20951	0.08	0.5361
												RRM1	21392	0.076	0.5296
												SERPINH1	21440	0.076	0.5299
												HSPA14	21746	0.073	0.5257
												MCM3	21823	0.072	0.5254
												MTHFD2	22036	0.071	0.5227
												YY1	22076	0.07	0.523
												DHX9	22832	0.064	0.5111
												CISD1	23037	0.062	0.5085
												EEF2	23780	0.056	0.4967
												SEPHS2	24333	0.052	0.4881
												TMEFF1	24593	0.05	0.4843
												NONO	25286	0.044	0.4732
												NTHL1	25615	0.042	0.4683
												CCNC	25965	0.04	0.4629
												ELOVL6	26047	0.039	0.462
												EIF4B	26284	0.037	0.4585
												DARS2	26416	0.036	0.4568
												CSRP2	26885	0.033	0.4493
												MRPL37	26911	0.033	0.4494
												NLN	28143	0.024	0.4289
												ETFA	28527	0.022	0.4227
												PDHA1	28569	0.022	0.4223
												GART	29139	0.018	0.4129
												U2AF1	29253	0.018	0.4112
												WEE1	29553	0.016	0.4064
												HNRNPK	31403	0.007	0.3752
												TIMM8A	31554	0.006	0.3727
												APEX1	31613	0.006	0.3718
												G3BP1	31695	0.006	0.3705
												CCNA2	39966	0	0.2306
												MYC	39974	0	0.2305
												ATP5PF	41067	-0.007	0.2121
												TGIF1	41744	-0.012	0.2008
												SMC4	41779	-0.012	0.2004
												RFC3	42865	-0.019	0.1823
												MRPS18B	42903	-0.019	0.1819
												ANP32E	43135	-0.021	0.1783
												COQ3	43169	-0.022	0.178
												SDHC	43512	-0.024	0.1725
												AK4	43749	-0.026	0.1689
												NUDCD2	45330	-0.041	0.1427
												MAIP1	45387	-0.041	0.1423
												WBP11	45760	-0.045	0.1366
												SMC2	45951	-0.047	0.134
												XPO1	46038	-0.048	0.1332
												SLC25A5	46584	-0.053	0.1247
												MCM2	47945	-0.068	0.1026
												YAP1	48270	-0.072	0.0981
												DDX18	48323	-0.073	0.0982
												EIF3A	48586	-0.076	0.0948
												KRAS	48718	-0.078	0.0936
												TCF19	49105	-0.083	0.0882
												PRPS1	49760	-0.091	0.0784
												NIPSNAP1	49952	-0.094	0.0764
												DEK	50114	-0.096	0.075
												TCF7L1	50692	-0.104	0.0666
												GLDC	51358	-0.114	0.0569
												KPNA6	51493	-0.116	0.0562
												CCND2	52677	-0.134	0.038
												EIF3L	52940	-0.139	0.0354
												ALDOC	53486	-0.148	0.0282
												GJA1	54604	-0.171	0.0116
												HMGN5	54666	-0.172	0.0128
												ADH5	54835	-0.177	0.0124
												ABCB7	55272	-0.187	0.0075
												GLO1	55418	-0.191	0.0076
												ACAD8	56176	-0.213	-0.0023
												CCND1	56482	-0.224	-0.0045
												RAD23B	57075	-0.25	-0.0111
												NUSAP1	57131	-0.253	-0.0086
												MRPL39	57847	-0.298	-0.0167
												SLC16A1	57861	-0.299	-0.0129
												ALDH7A1	58353	-0.345	-0.0166
												HADH	58451	-0.358	-0.0134
												GNA14	58512	-0.365	-0.0095
												SDHD	58591	-0.378	-0.0058
												ECHS1	58832	-0.416	-0.0042
												AMOTL2	59100	-0.483	-0.0022
												PIPOX	59297	-0.574	0.0022
Figure 3h (Left)
High TSS	Low TSS
235.333	1531.23
175.766	13.3418
253.735	0
28.886	118.732
1110.22	2.6408
14627.9	351.071
579.033	67.5875
6503.36	8410.75
4811.85	85.736
20.4191	90.8065
26.1819	1372
38857	5560.84
42.6868	533.177
482.582	564.242
1070.77	2174.98
6.4774	10766
14811.4	250.658
0	54.5094
7224.97	15737
1377.79	19.8669
7728.52	4332.12
67.7419	61.2353
1481.48	353.636
1064.64	750.38
31.0131	33.4657
3077.61	20665.3
29356	15074.6
165.747	11170.2
7772.38	187.009
74.8175	1418.14
628.733	1.2844
504.106	1705.78
10149.7	9.6038
939.932	2.4166
8.5429	12834.5
52485.9	29466.6
40832.7	24.9258
2024.14	2074.07
26916	5955.98
0	39.453
9200.7	34419.6
33422	141.481
9175.05	11.6538
24198.7	13748.4
17362.2	19.1388
181.391	39.1053
13938.8	1210.07
8458.28	7868.73
28723.2	3116.06
3766.63	17757.5
4837.14	1428.17
15656.6	4017.77
4.4646	7260.92
2906.14	23196
627.793	46931.8
10242.9	0
1844.29	0
3150.14	50946.3
4636	249.438
1411.12	361.706
1519.88	798.332
9619.96	1685.33
43404.8	3248.75
7.3614	1453.74
12818.9	0.8313
17961.1	965.066
542.25	4.372
1172.19	23752.5
11470.8	15899.3
11698.8	2.331
41746.8	27478.5
17172	5852.64
177.831	1109.99
21.6155	7206.4
204122	120.04
2800.28	38624.3
783.364	0.6006
3704.89	396.791
89470.2	19387.3
5.3444	1782.54
28236.6	29679.1
465.536	370.526
1370.19	23.628
1.0203	875.288
1048.63	9320.76
273.128	5350.03
236.893	13565.8
2859.18	416.718
5649.1	56.7515
20.7209	6776.4
732.157	53512.7
13212.8	1976.69
74.6706	590.024
15215.2	2438.67
11969.7	1.2744
1815.59	3.2258
210.419	2473.95
50.034	23006.4
9747.58	16249.2
7.8694	3517.75
0	5062.6
39790.7	39065
8221.45	8.305
2770.14	6383.72
5772.29	46.7626
32.1665	68.4109
430.909	39.5543
403.65	14616.8
27582.5	9433.43
3255.81	265.525
46829	25638.5
2355.99	18.5847
8.1329	83.2396
9669.42	18.6186
35.248	12062.3
23945.5	418.486
11174.3	203.789
20.3453	7027.43
73.6586	39.9485
4997.44	3791.35
31584.2	4323.01
220.184	22.0739
1102.02	1591.53
138980	193.798
20430.5	483.172
7093.29	11114.3
548.116	3006.32
57.4081	27478.8
116873	5658.56
10390.8	20.7748
18.7856	0
48119.4	59901.3
1022	111.919
7727.94	15434.5
1048.85	79.5271
0	9.1473
5575.98	5354.25
12164.5	66.9568
5.6424	13849.5
11454.5	7.371
0	11.9729
23094.6	234.001
3720.48	20902.9
7420.45	0
4067.61	6.0189
0	7957.37
13878.8	562.42
7.65	0
2.2573	115.093
1960.31	0.6228
11.5866	545.911
7.4826	26608.5
630.403	1494.54
4910.29	4100.82
20.2739	5.0869
0.5755	63.228
666.845	11422.9
1212.35	6039.9
62252.7	45.8777
1250.78	126.859
2663.49	2392.63
26825.8	8535.14
24885.1	173.8
12556.7	115.053
312.673	0.4404
88612.2	3.9711
38059.2	58604.3
1340.87	0
12.2959	15.5189
48.6815	47244.7
1025.46	22.1106
10035.7	25742.3
451.327	32.7289
5757.89	4046.52
0	10.0273
33789	7153.54
13848.4	11325.7
6471.69	378.151
68.0377	47540.1
27703.7	42.8296
57884.9	196.279
1391.68	5720.18
6587.96	400.307
Figure 3h (Right)
Months	High TSS Score/High SPINK1	High TSS Score/Low SPINK1	Low TSS Score/High SPINK1	Low TSS Score/Low SPINK1
8.21	0
17.58	1
14.32	0
25.07	0
31.24	0
14.88	0
15.41	1
53.15	0
13.76	1
19.74	1
21.12	1
44.38	0
23.62	0
40.37	1
35.02	0
0	0
13.67	1
23.95	0
13.96	1
9.95	0
62.42	0
0.3	0
13.11	0
12.52	1
45.07	1
13.63	0
3.52	1
61.63	0
7.19	0
0.39	1
38.37	0
2.14	1
11.93	0
20.6	1
20.7	0
6.41	1
14.39	1
0.3	1
14.59	0
4.6	1
18.27	1
0.3	0
81.67	1
3.35	1
12.25	1
114.26	0
76.35	0
5.62	1
0.2	0
22.77	1
10.35	1
3.32	1
5.62	1
11.4	1
21.02	0
4.24	1
26.61	0
5.03	1
1.84	1
35.64	0
18.23	0
9.17	1
7.65	1
2.99	1
18.23	0
4.24	1
29.5	0
11.86	0
120.73	0
16.43	0
66.62	0
9.82	1
22.34	0
17.97	1
1.84	1
79.66	0
21.68	1
40.05	0
11.99	1
11.93	0
13.63	1
0.66	0
20.8	1
11.86	0
8.61	1
14.19	1
44.78	0
20.89	0
23.19	0
0	0
40.8	0
17.05	0
0.39	0
11.47	1
0.66	0
18.13	0
53.65	0
1.18		1
0		0
7.33		1
33.02		1
40.44		0
45.89		1
8.94		1
44.19		0
23.92		0
23.78		1
22.9		0
21.52		0
9.56		0
13.01		0
3.09		0
19.74		0
27.86		1
29.89		0
59.26		0
24.87		1
25.23		1
22.93		0
15.37		0
20.96		0
47.7		0
4.5		0
23.72		0
19.22		0
40.77		0
36.07		0
0.99		0
6.37		1
3.78		1
10.78		0
12.81		0
6.93		0
53.29		1
19.97		0
2.6		0
0.26		0
7.13		1
11.33		0
12.98		0
19.51		0
0		0
18.89		0
4.63		0
25.76		0
14.68		0
0.72		0
72.34		0
15.51		0
15.57		0
7.03		1
79.24		0
21.75		0
30.49		0
79.34		0
17.08		0
11.79		1
46.78		0
1.12		1
18.46		0
22.08		0
22.77		0
22.04		0
5.58		0
20.11		1
23.36		1
9.3		1
15.77		0
9.86		1
69.05		0
55.65		1
102.66		1
50.3		0
64.72		0
53.75		0
0.89		1
21.32		1
8.61		1
11.3		1
11.63		0
9.13		1
50.3		0
12.98			0
27.89			0
34.46			0
21.62			0
8.15			0
8.54			0
0.69			0
51.31			0
20.99			1
10.58			0
11.4			0
13.44			0
27.17			1
80.65			0
15.64			0
19.78			0
12.02			0
41.75			1
6.01			0
30.12			0
35.74			1
56.21			0
27.23			0
46.75			1
27.86			0
45.53			1
2.99			1
15.05			0
37.68			1
35.64			0
58.44			0
18.23			1
22.93			0
28.88			0
3.38			1
47.63			0
27.5			1
75.59			0
17.67			0
11.79			0
13.14			0
29.5			0
89.62			0
90.21			0
8.11			1
25.69			0
21.16			0
2.2			1
0.03			0
16.82			0
17.08			0
0.2			0
0.33			0
33.11			0
108.67			0
56.44			0
19.02			0
18.53			0
1.02			1
1.71			1
20.2			0
42.54			0
18.33			1
12.71			0
29.53			1
83.18			1
51.48			0
13.34			0
66.2			0
28.25			0
37.75			1
49.8			0
10.74			0
83.51			1
0.2			0
2.14			1
16.66			0
14.85			1
10.12			1
28.06			0
27.5			1
80.68			1
90.41			0
3.19			1
40.51			0
25.3				1
69.51				1
13.53				1
51.25				1
25.13				1
48.95				1
19.09				1
1.51				1
73.75				0
80.22				0
35.84				0
60.84				1
27.86				0
7.52				0
29.76				0
33.84				0
19.32				0
51.02				0
55.35				1
24.44				0
12.71				0
11.73				0
14.75				0
0.62				1
26.91				0
82.56				0
15.97				0
9.72				1
18.86				0
26.35				1
20.73				0
13.47				1
37.29				1
59.89				0
11.99				0
13.9				0
56.87				0
14.03				0
49.11				0
0.49				0
10.84				0
18.59				0
39.75				1
13.96				0
12.02				1
15.7				0
12.94				1
76.12				0
19.28				0
10.32				0
65.34				0
63.7				0
19.58				1
13.53				0
1.45				0
53.35				1
2.86				1
30.39				0
18.2				0
42.77				0
14.13				0
60.94				0
9.99				1
20.4				0
20.76				0
26.81				0
23.03				0
0.36				1
70.01				1
32.49				0
0.53				1
11.2				0
0.46				1
13.4				0
75.59				0
58.84				1
71.75				0
22.6				1
112.91				0
35.05				0
18.73				0
12.55				0
107.03				1
78.78				0
30.95				0
26.25				0
12.22				0
9.95				1
66.26				0
24.84				0
19.97				0
0				0
30.58				1
5.91				0
13.34				0
37.61				0
25.62				0
24.54				0
Note: 0 = censored; 1 = dead
Figure 3i (Left top)
	0	1	2	3	4
NT	67.2	27.9	3.3	0	1.6
T	27.9	19.7	27.9	11.5	13.1
Figure 3i (Left bottom)
Months	SPINK1 Low (0-2)	SPINK1 High (3-4)
1.77534	1
2.66301	1
3.55068	1
6.37808	1
7.26575	1
7.29863	1
9.33699	1
9.40274	1
9.76438	1
10.126	1
11.6055	1
14.7945	1
13.7753	1
8.87671	1
2.36712	1
6.11507	1
4.17534	1
4.2411	1
4.96438	1
6.60822	1
10.0274	1
11.9671	1
17.2274	1
17.3918	1
18.4767	1
9.40274	1
2.13699	1
2.23562	1
4.83288	1
10.4548	1
10.9479	1
14.8603	1
16.3397	1
24.7233	1
12.526	1
0.526027	1
15.1233	1
2.36712		1
3.28767		1
7.92329		1
2.03836		1
9.83014		1
11.9671		1
7.23288		1
16.8		1
2.03836		1
1.38082		1
2.79452		1
		1
0.920548		1
3.02466		1
Note: 0 = censored; 1 = dead
Figure 3j
NT	T
15.4394	354.417
0.098606	0.177829
1.55501	41.4359
0.459778	676.929
4.16505	1749.5
0.180938	22.325
0.429736	2499.33
1.69049	0.913318
0.31186	45.3908
1.11875	697.138
2.66092	186.164
3.59293	817.341
3.74484	1.95737
7.90006	444.038
0.618087	4.28717
[truncated: 24 more columns]

## Sheet: Fig.4
Figure 4a
	Secretory SPINK1 (ng/mL/1E6 cells)	Relative SPINK1 expression (Log)	Relative CD133 expression (Log)
Huh7	59.291	3.45432	0
Huh1	7.50486	3.28123	2.49704
Hep3B	0.954389	1.61804	4.39203
HepG2	0.603448	2.14935	3.03589
PLC/PRF/5	0.545931	1.00243	0.501215
SNU423	0.289655	1.00092	1.06866
97L	0.0803682	0.933193	0.794719
97H	0.050169	0.904595	0
SNU398	0.00818926	0.7014	0
SNU449	0.00326269	0	0.74806
Figure 4b
Group	NTC					SH2					SH3
Dose	250	125	63	31	16	250	125	63	31	16	250	125	63	31	16
Tested	20	20	20	20	20	20	20	20	20	20	20	20	20	20	20
Response	20	14	13	7	2	19	11	8	3	1	18	10	6	2	0
Figure 4c
Group	EV						OE
Dose	100	50	25	12	6	3	100	50	25	12	6	3
Tested	30	30	30	30	30	30	30	30	30	30	30	30
Response	30	28	18	9	0	0	30	30	25	11	6	4
Figure 4e
Days post-injection	NTC	SH2	SH3
19	2
21	2
36	1
19	2
33	2
19	2
36	1
19	2
36		1
36		1
36		1
36		1
36		1
36		1
36		1
36		1
36			1
35			2
36			1
33			2
36			1
26			2
36			1
36			1
Note: 1 = no tumor; 2 = tumor observed
Figure 4f
Group	NTC						SH2						SH3
Dose	500	250	125	63	31	16	500	250	125	63	31	16	500	250	125	63	31	16
Tested	20	20	20	20	20	20	20	20	20	20	20	20	20	20	20	20	20	20
Response	18	9	4	1	3	0	8	5	0	0	0	1	2	2	0	0	0	1
Figure 4g
	NTC				SH2				SH3
5-FU	16.8	15.8	9.9	13.43	31.6	17.8	31.81	22.54	25.4	20.7	30.34	20.28
Cisplatin	13.4	14.2	14.76	13.81	19.1	22.3	25.59	31.81	21.6	18.91	32.04	30.34
Figure 4h
	EV			OE
5-FU	43.85	44.44	49.55	25.51	35.7	38.38
Cisplatin	26.25	28.7	27.23	19.96	16.8	12.25

## Sheet: Fig.5
Figure 5a
Healthy	HCC I/II	HCC III/IV
3.64184	4.00257	6.8247
4.20957	4.20489	4.02996
4.09149	4.14217	5.93342
4.01283	5.7762	4.20235
3.73232	3.31197	4.84233
3.83272	6.09954	6.93062
3.4461	3.94473	3.61115
3.33787	4.20189	6.80069
3.67527	4.40528	5.68144
4.23284	4.67706	5.02596
3.83467	4.64033	5.30708
4.5513	4.38028	5.7903
5.16985	4.77036	6.90801
4.31091	4.89943	4.86362
4.22618	4.45121	6.98738
	3.7069	5.23125
	4.96559	5.64928
	5.19744	7.02759
	4.89223	8.90434
	4.63942	5.33129
	4.63611	4.95348
	4.79907	7.68152
	5.06349	5.78224
	5.4964	4.57263
	7.09053	6.68544
	4.86986	7.48032
	5.13686	5.0151
	4.83549
Figure 5b
Group	PBS						rhSPINK1
Dose	100	50	25	12	6	3	100	50	25	12	6	3
Tested	30	30	30	30	30	30	30	30	30	30	30	30
Response	30	27	15	6	12	6	30	30	21	27	24	12
Figure 5c
Group	IgG						nAb
Dose	200	100	50	25	12	6	200	100	50	25	12	6
Tested	30	30	30	30	30	30	30	30	30	30	30	30
Response	30	27	22	18	9	6	27	21	15	9	0	1
Figure 5d
	PBS			rhSPINK1
5-FU	18.9	18.6	17.4	16.6	15.5	16.1
Cisplatin	6.8	11.06	11.56	4.62	5.11	4.61
Figure 5e
	IgG			nAb
5-FU	8.47	11.1	11.6	15.14	21.8	21.5
Cisplatin	20	29.9	14.9	35.9	42	41.8

## Sheet: Fig.6
Figure 6a
Figure 6b
Distance (µm)	SPINK1	EGFR	DAPI
0	5.2475	15.9375	14.0533
1.1904	3.7806	12.0771	14.9317
2.3807	3.3866	9.5802	36.635
3.5711	7.8545	7.0833	34
4.7615	16.3126	10.9792	26.18
5.9519	15.4827	11.3333	22.695
7.1423	10.3274	11.05	10.9367
8.3327	15.5498	21.5333	6.9133
9.5231	62.216	32.6719	12.0417
10.7135	79.3333	31.5562	9.4067
11.9039	70.6775	24.3667	4.0517
13.0943	42.1011	13.7417	20.2633
14.2847	32.8264	18.7885	54.0883
15.4751	22.2308	23.7292	27.54
16.6654	7.3767	19.0719	73.66
17.8558	21.7949	20.9667	20.8533
19.0462	54.9398	45.5724	2.5783
20.2366	72.4783	57.4979	2.125
21.427	41.0237	46.9714	1.7
22.6174	22.6164	26.0667	0
23.8078	10.2939	6.9062	3.06
24.9982	4.141	7.2604	0.8217
26.1886	6.35e-14	9.7927	0
Figure 6c
Group	PBS						rhSPINK1
	NTC						NTC						shEGFR-68						shEGFR-634
Dose	100	50	25	12	6	3	100	50	25	12	6	3	100	50	25	12	6	3	100	50	25	12	6	3
Tested	30	30	30	30	30	30	30	30	30	30	30	30	30	30	30	30	30	30	30	30	30	30	30	30
Response	30	28	15	7	3	0	30	30	29	23	18	15	30	28	12	5	0	1	30	27	15	7	1	0
Figure 6d
Group	EV						OE
	NTC						NTC						shEGFR-68						shEGFR-634
Dose	100	50	25	12	6	3	100	50	25	12	6	3	100	50	25	12	6	3	100	50	25	12	6	3
Tested	30	30	30	30	30	30	30	30	30	30	30	30	30	30	30	30	30	30	30	30	30	30	30	30
Response	30	27	13	8	4	0	30	30	28	22	11	8	29	17	14	11	4	2	30	26	13	10	1	0
Figure 6e
	PBS				rhSPINK1
	NTC				NTC				shEGFR-68				shEGFR-634
5-FU	20.8	22.67	26.28		12.27	12.08	10.37		25.17	30.22	19.38		23.73	24.99	24.85
Cisplatin	19.1	18.47	18.83	20.87	9.11	7.59	10.31	5.25	20.47	30.22	28.78	15.65	14.77	15.34	26.04	19.7
Figure 6f
	PBS				rhSPINK1
	NTC				NTC				shEGFR-68				shEGFR-634
5-FU	15.9	15.43	26.5	26.54	5.76	4.73	12.8	14.95	19.46	26.17	31.32	32.14	30.3	34.75	20.68	21.41
Cisplatin	22.3	25.24	25		13.47	16.48	17.14		33.72	34.04	32.75		25.78	26.51	25.88

## Sheet: Fig.7
Figure 7b
	Normal			Week(s)															Endpoint
				1			2			3			4			5
Relative Spink1 expression (log2)	-0.84047	0.039533	0.499533	3.80453	3.06453	5.70953	5.64953	5.94453	5.80453	8.55453	7.22953	6.88453	8.78453	9.08953	9.53453	8.91453	8.50453	9.56953	9.67453	8.49453	9.02953	9.38453	8.01953	8.49453	8.54453
Relative Elf3 expression (log2)	-0.69796	0.087037	0.402037	1.64704	0.532037	1.90204	2.27204	3.41704	1.92704	2.96204	1.91204	3.30204	3.38704	3.25204	4.37204	4.35204	5.50704	4.25204	5.20704	4.71704	5.31704	4.94704	7.20204	5.65204	5.48704
Figure 7c
Relative SPINK1 expression (Log2(TPM+1))	Relative ELF3 expression (Log2(TPM+1))
11.3213	6.06631
2.81574	3.5991
3.12892	3.1729
9.75447	4.99848
2.76846	4.92042
12.8993	2.78237
3.3122	4.61213
8.02885	2.98594
7.17297	3.16186
12.6372	6.50941
10.4773	6.97135
10.0692	8.01356
0.891264	-1.29761
7.35299	4.31995
8.89547	7.07217
6.74622	5.52297
12.1325	5.49958
5.20644	4.58081
10.6265	5.46866
5.19352	5.49134
8.21739	4.75381
3.00684	4.58749
9.34368	4.72114
8.55604	5.10601
12.5844	4.54235
6.61084	7.24874
3.39064	3.39868
11.4808	2.92975
5.86927	2.88257
7.56585	6.14806
12.3851	5.94401
8.88089	5.67711
10.3482	5.82768
10.4456	6.1875
11.5806	4.99279
2.13067	0.886589
1.86766	3.81139
10.5132	3.46913
6.45635	7.89168
4.13175	4.29221
1.42256	7.37618
9.32406	5.73084
7.68301	3.28623
11.5155	5.75052
3.57609	4.62512
0.971295	2.11036
10.766	7.0137
11.0386	6.46636
9.00403	4.32258
11.091	4.78071
7.66292	5.92454
11.6567	5.35294
12.9534	6.47467
5.47682	5.11366
13.5871	6.76052
11.1956	4.76511
2.74369	4.68893
8.78533	5.59658
11.2366	8.20299
9.5798	6.23356
0.346191	4.68706
-2.29761	-2.89111
7.46955	6.80649
5.72671	4.81478
5.94758	5.67414
3.52153	3.61925
9.67921	5.42171
7.86274	2.83297
11.3523	5.73743
12.2751	6.41237
12.083	7.09741
1.63422	2.75732
1.22577	3.39723
2.54186	3.80853
8.98593	3.85633
12.0244	6.30934
10.518	5.55402
5.70997	4.59617
2.9105	4.7468
2.321	4.65276
5.5445	5.40543
11.9004	7.79633
0.343692	5.44405
0.782409	1.00086
5.17825	4.8683
5.21158	2.91567
6.48486	5.72388
3.02712	4.06181
5.79042	1.91112
3.5977	3.61266
11.466	5.90852
9.74525	4.47757
4.47175	3.1932
-0.55639	3.47555
4.02242	6.27637
12.4274	8.20296
12.2635	6.3102
10.5122	7.22942
3.08797	5.93125
12.4669	5.41402
10.4058	7.01091
10.6601	1.67238
0.703987	5.25821
10.4299	5.92177
11.0403	5.24086
2.36838	4.68881
10.762	6.62205
9.25791	5.72179
9.34946	5.29934
4.8096	3.90504
2.97479	4.2502
1.62096	6.24958
11.2361	4.72224
6.02039	2.01749
11.4382	6.54644
11.0703	6.00746
5.21924	5.74278
3.1539	3.61751
9.73574	6.81116
5.53886	4.99767
11.2932	6.60171
2.71541	0.640436
11.8967	5.40752
10.8732	4.39999
-1.08927	4.37607
8.24364	5.2426
2.65402	6.34381
9.43631	6.2232
2.41533	5.03517
-0.18606	3.71227
9.26504	8.74467
6.44393	4.50089
3.91447	7.24901
8.0075	3.27411
12.2105	2.72212
11.5175	6.65683
9.744	7.60704
13.5341	5.77239
8.85995	4.48499
1.80471	4.34146
8.36188	6.81809
4.67491	6.4884
8.07617	5.95553
7.35367	4.89883
2.72142	5.87825
7.30605	4.50806
8.87354	4.98799
9.88886	5.35183
4.65533	3.3142
1.10313	3.60753
10.5849	6.73286
10.6782	4.26119
9.57881	5.03396
1.86441	3.33523
8.65294	5.94211
11.446	6.13576
3.16446	3.52765
8.84905	5.74356
4.88424	5.54277
6.62555	6.95599
-0.07582	8.09541
-0.39745	3.88836
12.6101	6.37755
9.81212	5.81353
8.71305	3.75572
3.71714	4.73166
4.70821	4.44119
-1.65381	3.9399
3.04698	6.01041
1.8427	2.79614
9.93272	4.28694
9.92071	6.24214
3.58152	3.73611
5.21648	5.11023
1.63199	3.39017
2.05012	-1.52866
7.26112	4.61392
3.765	3.37273
0.019773	-2.10036
7.53148	5.28112
12.203	6.17852
0.126444	3.59285
9.08264	4.14315
-3.84477	3.43264
8.26487	5.38939
8.21559	6.92087
11.031	5.2927
-1.74275	5.35307
12.6987	6.49368
8.14796	6.62899
9.57042	6.89491
6.62892	5.01478
6.13203	4.88333
8.32766	4.96647
11.1886	4.99947
11.3674	4.60665
10.8008	6.59124
11.4015	2.95442
7.56906	5.02224
6.7161	5.43952
12.1917	4.85574
0.777704	3.60523
11.3262	4.41869
12.0308	6.00984
10.7099	5.37389
10.3688	6.49535
-3.673	3.16874
12.4386	5.14048
11.5708	5.93796
7.98839	5.02054
1.12115	4.08207
2.61838	5.78495
-2.50635	1.85742
8.10502	5.43706
11.5124	5.41588
5.19185	6.16578
7.33769	5.9172
9.77383	5.33573
-1.00347	4.08495
6.75884	5.9632
4.9899	3.18301
0.932364	4.97587
4.66567	6.5616
5.134	4.91339
5.8993	3.12928
8.28062	5.77922
3.8031	4.34542
10.6283	6.48745
6.58012	3.66364
12.5727	5.02568
5.50416	2.6338
11.3197	5.23305
11.625	7.67763
2.83754	4.57188
5.44043	5.98313
10.0475	5.81184
12.4492	5.54539
1.47809	3.61718
10.4303	5.86518
11.1013	6.27582
12.4325	4.03453
5.95827	3.87324
2.44583	2.62101
7.0714	5.89661
6.86597	3.91457
10.3721	5.37585
12.4268	6.21207
8.57195	3.43098
6.3569	3.10252
4.51103	3.67807
11.9737	3.48112
13.9101	4.92599
2.71813	7.04686
1.47851	5.92944
12.2902	5.52359
6.72237	5.25304
10.9306	5.77192
12.6243	6.18756
1.81196	5.09541
9.05552	4.71472
13.6147	6.65648
12.9377	6.15061
8.73969	6.88906
10.1599	4.48043
12.7727	4.26995
9.74069	7.80544
-2.63129	5.42209
11.29	5.83987
11.3143	6.76443
-3.42973	2.19881
-1.6056	2.07622
11.0091	5.74797
10.0605	5.85549
13.7461	4.6866
7.19508	3.90124
11.2311	7.67031
8.27851	5.04668
9.70817	5.74109
3.17082	4.4725
7.40374	5.47229
8.92741	5.49036
13.1785	6.46124
11.1597	4.9489
0.706818	4.48507
-2.08436	4.65006
0.41446	4.84535
3.20433	2.8616
10.1924	3.31785
8.09472	3.93293
10.2662	5.20087
12.7757	5.90429
6.95207	5.29411
3.76045	5.27204
13.7676	6.103
1.47363	3.07317
9.15246	4.90608
12.8697	6.16053
2.39556	3.71587
-0.85517	4.0508
-3.92139	3.03548
12.5451	6.02797
11.2189	6.79992
7.32007	7.7368
-1.14688	4.23453
8.5957	4.45445
7.9545	5.28325
11.9039	5.93605
5.6328	5.91815
12.9825	4.75523
7.10972	6.5899
5.20681	5.58335
0.502636	4.52391
0.101919	4.83985
9.4326	2.89836
5.572	5.5302
0.375178	4.64701
7.81791	5.16153
11.4531	5.4131
9.98296	5.91215
9.71445	5.21641
9.68608	5.39143
12.2901	6.1044
5.00749	8.68337
3.48813	5.1628
7.87098	4.39726
12.2348	6.57691
4.55072	4.70091
10.9705	6.65218
5.25542	5.28777
2.00935	3.68527
0.655718	3.54547
1.42213	4.73761
6.59033	4.72844
7.60348	6.1615
9.35317	6.83511
9.44244	5.0132
10.3545	4.88897
3.91046	8.54867
11.1217	6.02886
10.1199	4.52688
-0.96128	2.2433
12.7153	6.1772
0.033934	3.36135
4.56455	7.00844
10.415	4.63128
8.2458	4.85633
11.02	7.74253
10.297	3.06974
2.70531	8.53125
11.5702	4.98049
12.3097	7.05357
9.03942	5.99062
0.817378	4.50318
4.93802	4.34415
11.2356	5.85368
10.7211	5.63365
6.32239	3.07187
9.80132	5.4632
11.1072	6.09293
8.74585	5.10984
9.98691	4.22757
9.58751	3.33425
11.3503	4.06335
0.992768	4.50371
10.5703	6.15191
10.4789	4.067
10.1992	4.59883
9.60196	5.90815
9.23403	3.52862
2.90943	4.84784
4.18604	5.27608
Figure 7f
FL	pT1	pT2	pT3
1	0.008095	0.025584	0.011797
1	0.007178	0.023712	0.030243
1	0.006324	0.03323	0.011034
Figure 7g
	IgG			ELF3
S1	0.00664	0.00335826	0.00380451	0.214471	0.217347	0.223457
S2	0.00597	0.00177487	0.00190226	0.269593	0.277392	0.20166
Figure 7h
LacZ	sgELF3-2	sgELF3-3	vector only
1.50547	0.258386	0.319968	0.000898
0.66914	0.219981	0.277415	0.00115
0.825386	0.310628	0.246601	0.003355
Figure 7i
LacZ	sgELF3-2	sgELF3-3
0.797518	0.14278	0.123867
0.755772	0.333755	0.355239
1.44671	0.656042	0.597438
Figure 7j
LacZ	sgELF3-2	sgELF3-3
48.4614	26.8979	30.6769
42.5651	24.5669	20.3972
36.4003	21.6158	22.2251
Figure 7k
	LacZ				sgELF3-2				sgELF3-3
DMSO	1	1	1	1	0.480483	0.439402	0.751103	0.740446	0.810836	0.906673	0.694671	0.849136
5-FU	1.40791	1.55371	1.50072	1.55685	0.235566	0.309488	0.89447	1.006	0.431933	0.3693	0.818154	0.948778
	LacZ				sgELF3-2				sgELF3-3
DMSO	1	1	1	1	0.480483	0.439402	0.740446	0.751103	0.810836	0.906673	0.694671	0.849136
Cisplatin	1.96491	1.84252	1.66768	1.57183	0.710206	0.606508	0.845615	0.850211	0.598213	1.15793	0.927245	1.17283
Figure 7l
	LacZ				sgELF3-2				sgELF3-3
DMSO	1.02772	0.972281	1	1	0.566224	0.716702	1.25144	0.63728	0.958896	0.945694	1.21301	0.952638
5-FU	2.21829	4.08248	1.51747	3.01049	1.4235	1.48395	1.03646	1.45397	0.864205	0.752334	0.771997	0.806642
	LacZ				sgELF3-2				sgELF3-3
DMSO	1.02772	0.972281	0.959421	1.04058	0.566224	0.716702	0.727431	0.567234	0.958896	0.945694	0.950935	0.939524
Cisplatin	3.7307	3.38568	3.72957	3.3953	2.21829	2.34477	2.20944	2.38503	0.216051	0.273468	0.218536	0.285931
Figure 7m
	LacZ			sgELF3-2			sgELF3-3
DMSO	0.22	0.281083	0.204188	0.36	0.382307	0.367896	0.12	0.124189	0.489565
5-FU	1.88	1.82787	1.03394	0.79	0.996669	0.422732	0.42	0.95286	0.56006
	LacZ			sgELF3-2			sgELF3-3
DMSO	0.22	0.281083	0.204188	0.36	0.382307	0.367896	0.12	0.124189	0.489565
Cisplatin	2.73	1.99043	1.82487	0.35	0.738409	0.455753	0.42	0.844515	0.927325

## Sheet: Fig.8
Figure 8a
HALLMARK_E2F_Targets
Symbol	Rank in gene list	Rank metric score	Running ES
POLA2	51	0.62	0.0155
JPT1	93	0.585	0.0303
POLE4	148	0.556	0.0441
PTTG1	287	0.505	0.0552
PRDX4	321	0.496	0.0677
UBE2S	353	0.49	0.0802
PA2G4	404	0.478	0.092
DDX39A	416	0.476	0.1044
H2AZ1	553	0.453	0.1141
NAA38	572	0.45	0.1257
SNRPB	587	0.448	0.1373
POP7	589	0.448	0.1491
NME1	715	0.433	0.1585
H2AX	885	0.417	0.1667
LYAR	938	0.412	0.1767
HMGA1	1007	0.406	0.1863
NAP1L1	1093	0.399	0.1954
AURKB	1155	0.393	0.2048
KPNA2	1173	0.391	0.2149
HUS1	1539	0.368	0.2184
EED	1763	0.356	0.2241
RNASEH2A	1777	0.356	0.2333
CENPM	1924	0.348	0.24
TBRG4	1937	0.348	0.249
CNOT9	2003	0.345	0.2571
NOP56	2126	0.34	0.264
HNRNPD	2232	0.336	0.2712
BIRC5	2304	0.333	0.2788
DLGAP5	2351	0.331	0.2868
RAN	2402	0.329	0.2946
TACC3	2444	0.328	0.3026
CDKN3	2594	0.323	0.3087
CDC25A	3019	0.308	0.3097
CDC20	3078	0.307	0.3168
HMGB3	3101	0.306	0.3245
RRM2	3311	0.299	0.3289
KIF2C	3497	0.294	0.3336
SRSF2	3505	0.294	0.3412
LBR	3537	0.293	0.3485
PHF5A	3718	0.288	0.3531
TP53	3735	0.288	0.3604
EXOSC8	3970	0.282	0.3639
CCNB2	3996	0.281	0.3709
CENPE	4006	0.281	0.3782
DSCC1	4207	0.276	0.3822
RAD21	4376	0.272	0.3865
MXD3	4420	0.271	0.393
TIPIN	4494	0.269	0.3989
CKS2	4683	0.265	0.4027
RANBP1	5051	0.258	0.4033
HELLS	5078	0.257	0.4097
ATAD2	5117	0.257	0.4159
CDK1	5121	0.257	0.4226
MCM7	5594	0.248	0.4212
SPC24	5687	0.246	0.4262
NBN	5689	0.246	0.4327
XRCC6	5693	0.246	0.4391
PLK1	5866	0.243	0.4426
UBE2T	5961	0.242	0.4474
SPC25	6086	0.239	0.4517
TRIP13	6226	0.237	0.4556
RAD1	6401	0.234	0.4589
ORC6	6503	0.233	0.4633
CDC25B	6809	0.228	0.4642
MKI67	6842	0.227	0.4697
NUP107	7057	0.224	0.472
ILF3	7077	0.224	0.4776
MYBL2	7488	0.218	0.4765
DCTPP1	7491	0.218	0.4822
RFC2	7499	0.218	0.4879
TRA2B	7654	0.216	0.491
MCM6	8023	0.211	0.4903
CDCA3	8050	0.21	0.4955
BUB1B	8144	0.209	0.4994
SSRP1	8404	0.206	0.5005
TFRC	8518	0.204	0.504
DIAPH3	8775	0.201	0.505
RBBP7	8874	0.2	0.5087
LIG1	9086	0.198	0.5104
EZH2	9104	0.198	0.5153
CHEK1	9168	0.197	0.5194
TK1	9193	0.196	0.5242
SLBP	9374	0.194	0.5263
AURKA	9420	0.194	0.5307
SPAG5	9732	0.19	0.5305
CKS1B	9790	0.19	0.5346
CDK4	10240	0.184	0.5318
POLD3	10293	0.183	0.5358
KIF4A	10295	0.183	0.5406
LUC7L3	10365	0.182	0.5443
CSE1L	10395	0.182	0.5486
TUBG1	10596	0.18	0.55
MAD2L1	10677	0.178	0.5534
DEPDC1	11265	0.172	0.548
RFC1	11632	0.168	0.5463
MCM4	11934	0.165	0.5456
CDKN2A	12001	0.165	0.5488
MCM5	12047	0.164	0.5524
TUBB	12285	0.162	0.5527
POLD1	12446	0.16	0.5542
SUV39H1	12866	0.156	0.5513
LMNB1	12947	0.155	0.554
DNMT1	13412	0.151	0.5502
RPA1	13447	0.151	0.5536
CHEK2	13484	0.15	0.557
EIF2S1	13509	0.15	0.5606
RPA3	13579	0.15	0.5633
HMMR	13673	0.149	0.5657
SRSF1	13771	0.148	0.568
NASP	14759	0.138	0.555
GINS1	14773	0.138	0.5584
PLK4	14832	0.137	0.5611
KIF18B	14840	0.137	0.5646
KIF22	15104	0.135	0.5637
CDCA8	15233	0.133	0.5651
MRE11	15312	0.133	0.5673
PSMC3IP	15399	0.132	0.5693
NOLC1	15985	0.126	0.5628
ORC2	16500	0.121	0.5573
PNN	16679	0.119	0.5574
NCAPD2	16858	0.117	0.5575
NUP205	16883	0.117	0.5602
SYNCRIP	16958	0.116	0.562
PCNA	17107	0.115	0.5626
RAD51C	17355	0.112	0.5614
PRKDC	18083	0.106	0.5519
BRCA2	18533	0.102	0.547
TIMELESS	18542	0.102	0.5496
MELK	18987	0.098	0.5447
HMGB2	19142	0.096	0.5446
TOP2A	19461	0.093	0.5417
RPA2	19642	0.092	0.5411
GINS3	19683	0.091	0.5428
PRIM2	20044	0.088	0.5391
RACGAP1	20638	0.083	0.5312
MSH2	20817	0.081	0.5304
DCLRE1B	20946	0.08	0.5303
BRCA1	21442	0.076	0.524
MCM3	21823	0.072	0.5195
DONSON	21933	0.071	0.5196
MTHFD2	22036	0.071	0.5197
GINS4	22101	0.07	0.5205
CIT	22568	0.066	0.5144
BARD1	22671	0.065	0.5144
UNG	23305	0.06	0.5053
STMN1	23579	0.058	0.5022
MMS22L	23636	0.058	0.5028
ASF1B	24095	0.054	0.4965
CBX5	24535	0.05	0.4904
UBR7	24893	0.047	0.4856
CCNE1	24942	0.047	0.4861
POLD2	25642	0.042	0.4754
CTCF	27497	0.029	0.4448
RAD51AP1	27957	0.026	0.4378
USP1	28347	0.023	0.4318
PPP1R8	28671	0.021	0.4269
ING3	29050	0.019	0.421
PSIP1	29477	0.017	0.4143
WEE1	29553	0.016	0.4134
GSPT1	30272	0.012	0.4016
ESPL1	31005	0.009	0.3895
IPO7	31272	0.008	0.3852
PAICS	32453	0.001	0.3653
MYC	39974	0	0.2383
NUDT21	41095	-0.007	0.2196
MLH1	41401	-0.009	0.2147
ASF1A	41405	-0.009	0.2149
SMC4	41779	-0.012	0.2089
DCK	42583	-0.017	0.1958
RFC3	42865	-0.019	0.1916
ANP32E	43135	-0.021	0.1876
SMC3	43372	-0.023	0.1842
CTPS1	44175	-0.03	0.1715
E2F8	44598	-0.034	0.1652
ZW10	45047	-0.038	0.1587
WDR90	45065	-0.038	0.1594
CDKN1A	45287	-0.04	0.1567
CDKN2C	45957	-0.047	0.1467
XPO1	46038	-0.048	0.1466
SMC1A	46487	-0.052	0.1404
AK2	47155	-0.059	0.1307
RAD50	47479	-0.063	0.1269
MCM2	47945	-0.068	0.1209
BRMS1L	48033	-0.069	0.1212
TCF19	49105	-0.083	0.1053
TMPO	49590	-0.089	0.0995
PRPS1	49760	-0.091	0.0991
PPM1D	50107	-0.096	0.0958
DEK	50114	-0.096	0.0982
DUT	50642	-0.103	0.0921
POLE	50872	-0.107	0.091
SMC6	52767	-0.136	0.0626
CCP110	52893	-0.138	0.0642
PDS5B	54969	-0.18	0.0339
PMS2	55195	-0.185	0.035
NUP153	56101	-0.211	0.0253
PAN2	56636	-0.23	0.0224
CDKN1B	57018	-0.247	0.0225
STAG1	57662	-0.285	0.0191
SHMT1	58757	-0.401	0.0113
Figure 8b
Figure 8c
	EV			OE			PBS			rhSPINK1
G1	63.7363	72.6087	72.9852	61.5682	67.6221	67.9167	71.8784	71.6403	72.6857	68.2851	70.3085	69.9203
S	18.0819	12.5	16.1181	19.3611	13.8004	22.0833	16.5038	12.9447	10.4	14.6694	16.6103	14.3426
G2/M	18.1818	14.8913	10.8967	19.0707	18.5775	10	11.6178	15.415	16.9143	17.0454	13.0811	15.737
Figure 8d
Proliferative Gene Sets without Stemness Genes						Reactome G1/S Transition						WP G1 to S Cell Cycle Control
Symbol	Rank in gene list	Rank metric score	Running ES			Symbol	Rank in gene list	Rank metric score	Running ES			Symbol	Rank in gene list	Rank metric score	Running ES
ORMDL1	4665	0.265	-0.0764			PSMA1	14	0.739	0.0297			POLA2	51	0.62	0.057
CKS2	4683	0.265	-0.0738			POLA2	51	0.62	0.0543			CREB3	231	0.518	0.1024
HDAC3	4714	0.264	-0.0714			PSMD13	79	0.595	0.078			CREB3L3	375	0.486	0.1453
CDCA5	4803	0.263	-0.07			PSMA4	101	0.578	0.1011			CDK7	877	0.417	0.1758
ZNF414	4860	0.261	-0.068			PSMD14	118	0.572	0.124			CCNB1	2704	0.319	0.1748
VPS25	4922	0.26	-0.0662			PSMA3	152	0.553	0.1459			CDC25A	3019	0.308	0.1982
DCTN6	4972	0.259	-0.0642			PSMB6	154	0.551	0.1683			CDC45	3699	0.289	0.2138
HELLS	5078	0.257	-0.0631			PSMB4	477	0.464	0.1817			TP53	3735	0.288	0.24
BUB1	5111	0.257	-0.0608			PSMB5	512	0.46	0.1997			POLE2	4919	0.261	0.2444
ATAD2	5117	0.257	-0.058			PPP2CA	551	0.453	0.2175			CDK1	5121	0.257	0.265
DDX11	5185	0.255	-0.0564			PSMB10	574	0.45	0.2354			MCM7	5594	0.248	0.2802
PRM2	5207	0.255	-0.0539			PSMC4	643	0.441	0.2521			ORC1	6203	0.237	0.2921
RFC4	5276	0.254	-0.0522			UBA52	841	0.42	0.2659			CREB3L1	6231	0.237	0.3138
EXO1	5282	0.254	-0.0495			CDK7	877	0.417	0.2822			ORC6	6503	0.233	0.3309
FAM110A	5340	0.252	-0.0477			PSMC6	940	0.412	0.2979			MNAT1	7176	0.223	0.3404
CHML	5353	0.252	-0.0451			PSMB3	997	0.407	0.3134			MCM6	8023	0.211	0.3458
ACD	5439	0.251	-0.0438			PSMA5	1123	0.396	0.3274			E2F3	9425	0.194	0.3403
CRYBA1	5516	0.249	-0.0423			PSMD8	1204	0.389	0.3418			E2F2	9857	0.189	0.3507
DKC1	5548	0.249	-0.0401			PSMB8	1275	0.385	0.3563			CDK4	10240	0.184	0.3614
E2F5	5585	0.248	-0.038			PSMC3	1280	0.384	0.3718			CCNA1	11909	0.165	0.3487
MCM7	5594	0.248	-0.0354			PSMB9	1557	0.367	0.382			MCM4	11934	0.165	0.3637
AP4B1	5614	0.247	-0.033			PSMB1	1626	0.363	0.3956			CDKN2A	12001	0.165	0.378
CENPA	5623	0.247	-0.0304			PSME2	1669	0.361	0.4095			MCM5	12047	0.164	0.3925
SPC24	5687	0.246	-0.0287			RPS27A	1953	0.347	0.4189			CCNH	12545	0.159	0.399
NBN	5689	0.246	-0.026			PSMB2	1991	0.346	0.4323			ORC5	13416	0.151	0.3984
MYB	5696	0.246	-0.0234			SKP1	2086	0.342	0.4446			RPA1	13447	0.151	0.412
GDF15	5702	0.246	-0.0208			PSMB7	2179	0.338	0.4567			RPA3	13579	0.15	0.4237
HLA-DRA	5745	0.245	-0.0188			CCNB1	2704	0.319	0.4608			CDKN2D	13683	0.149	0.4359
AMD1	5748	0.245	-0.0161			CDC25A	3019	0.308	0.468			MDM2	14506	0.141	0.4352
ZNF207	5752	0.245	-0.0134			DBF4	3196	0.303	0.4774			ORC2	16500	0.121	0.4129
ERN2	5786	0.244	-0.0113			PSMD4	3302	0.3	0.4878			PCNA	17107	0.115	0.4134
ACVR1B	5855	0.243	-0.0098			RRM2	3311	0.299	0.4998			CDKN1C	17990	0.106	0.4085
SFPQ	5856	0.243	-0.0071			RPA4	3338	0.299	0.5115			PRIM1	18751	0.1	0.405
PLK1	5866	0.243	-0.0045			CDC45	3699	0.289	0.5171			RPA2	19642	0.092	0.3985
ARHGAP11A	5874	0.243	-0.002			PSMD11	4594	0.267	0.5129			PRIM2	20044	0.088	0.4
UBE2T	5961	0.242	-0.0008			PSMD1	4611	0.266	0.5234			CREB1	20110	0.087	0.407
RAD9A	5967	0.242	0.0018			PSME1	4613	0.266	0.5342			E2F1	20344	0.085	0.411
ODF2	5989	0.241	0.0041			PSMC5	4760	0.263	0.5424			MYT1	20846	0.081	0.4101
MIS12	6015	0.241	0.0064			POLE2	4919	0.261	0.5503			CCNE2	21417	0.076	0.4076
SPC25	6086	0.239	0.0078			CDK1	5121	0.257	0.5574			CCNG2	21786	0.073	0.4082
TRIP13	6226	0.237	0.0081			MCM7	5594	0.248	0.5594			MCM3	21823	0.072	0.4144
UBE2C	6256	0.237	0.0102			PSMC2	6024	0.24	0.562			CCNE1	24942	0.047	0.3662
POLL	6270	0.236	0.0126			ORC1	6203	0.237	0.5686			CDKN2B	25066	0.046	0.3685
ANAPC5	6297	0.236	0.0148			ORC6	6503	0.233	0.573			CDK2	25805	0.041	0.3598
CDK10	6322	0.236	0.017			CDC6	6890	0.227	0.5757			ATM	27187	0.031	0.3394
NEIL3	6333	0.235	0.0194			MNAT1	7176	0.223	0.5799			CREB3L4	29028	0.019	0.3102
NLRP2	6337	0.235	0.0219			PSMD6	7339	0.22	0.5861			WEE1	29553	0.016	0.3029
ANP32B	6378	0.235	0.0239			CDC7	7409	0.219	0.5939			ORC4	30076	0.013	0.2953
CDC20B	6512	0.232	0.0242			MAX	7442	0.219	0.6022			CCND3	31617	0.006	0.2699
LARP1	6638	0.23	0.0246			MCM6	8023	0.211	0.601			MYC	39974	0	0.1292
CDC25B	6809	0.228	0.0242			PPP2R1A	8226	0.208	0.606			ATF6B	42981	-0.02	0.0804
MKI67	6842	0.227	0.0262			PSMD2	9639	0.191	0.59			RB1	43927	-0.028	0.0671
CDC25C	6868	0.227	0.0283			CKS1B	9790	0.19	0.5951			CDKN1A	45287	-0.04	0.048
CDC6	6890	0.227	0.0304			RPS27AP11	10172	0.184	0.5962			CDKN2C	45957	-0.047	0.0411
DNAJC6	6916	0.226	0.0325			PSMA7	10292	0.183	0.6016			TFDP2	46362	-0.051	0.039
LMNA	6966	0.226	0.0342			CDT1	11200	0.173	0.5933			MCM2	47945	-0.068	0.0187
PWP1	6975	0.225	0.0365			DBF4P1	11856	0.166	0.589			POLE	50872	-0.107	-0.0206
FANCD2	6999	0.225	0.0386			CCNA1	11909	0.165	0.5949			ORC3	50933	-0.108	-0.0116
HIF1A	7089	0.224	0.0396			MCM4	11934	0.165	0.6012			CDK6	51587	-0.117	-0.0116
KIF25	7135	0.223	0.0413			MCM5	12047	0.164	0.6059			CCND2	52677	-0.134	-0.0174
CDC42EP1	7154	0.223	0.0434			CCNH	12545	0.159	0.604			TFDP1	55829	-0.203	-0.0516
GTSE1	7165	0.223	0.0457			ORC5	13416	0.151	0.5955			CCND1	56482	-0.224	-0.0417
CDK2AP1	7202	0.222	0.0476			RPA1	13447	0.151	0.6011			CDKN1B	57018	-0.247	-0.0276
PRR11	7210	0.222	0.0499			RPA3	13579	0.15	0.6049			GADD45A	59401	-0.73	0.0004
SMARCB1	7273	0.221	0.0513			PSMD10	14366	0.142	0.5974
CDC7	7409	0.219	0.0514			PSMA6	15616	0.13	0.5816
RANGAP1	7449	0.219	0.0532			MCM8	16301	0.123	0.5751
RFC2	7499	0.218	0.0548			ORC2	16500	0.121	0.5767
CDC42	7525	0.218	0.0568			PCNA	17107	0.115	0.5711
OGT	7546	0.217	0.0588			PSMD3	17867	0.108	0.5627
SHCBP1	7623	0.216	0.0599			PRIM1	18751	0.1	0.5518
PBK	7641	0.216	0.062			PSMD7	19544	0.092	0.5422
MORF4L2	7662	0.216	0.0641			RPA2	19642	0.092	0.5443
NUP37	7668	0.216	0.0664			PRIM2	20044	0.088	0.5411
IVNS1ABP	7767	0.214	0.0671			FBXO5	20199	0.086	0.542
ITPR3	7778	0.214	0.0693			E2F1	20344	0.085	0.543
CDCA3	8050	0.21	0.067			CCNE2	21417	0.076	0.5281
ARHGAP19	8108	0.21	0.0683			TYMS	21482	0.075	0.53
FOXK2	8279	0.208	0.0677			MCM3	21823	0.072	0.5272
CEP55	8320	0.207	0.0693			PKMYT1	22106	0.07	0.5253
ANLN	8330	0.207	0.0715			PPP2R3B	22135	0.07	0.5277
VPS37C	8377	0.206	0.073			PSMD9	22910	0.063	0.5172
SET	8379	0.206	0.0752			MCM10	22919	0.063	0.5197
SSRP1	8404	0.206	0.0771			CCNE1	24942	0.047	0.4875
TOMM34	8462	0.205	0.0784			CDK2	25805	0.041	0.4746
FGF4	8601	0.204	0.0783			PSMA2	25831	0.04	0.4758
RAD51	8693	0.202	0.079			CUL1	26203	0.038	0.4711
SAP30BP	8714	0.202	0.0809			PPP2R1B	28582	0.022	0.4319
RAD18	8722	0.202	0.083			WEE1	29553	0.016	0.4162
AP3D1	8742	0.202	0.0849			ORC4	30076	0.013	0.4079
AHI1	8845	0.201	0.0854			PSMF1	30410	0.012	0.4028
RBBP7	8874	0.2	0.0871			PSMD12	30943	0.009	0.3942
AKAP8	9002	0.199	0.0872			CCNA2	39966	0	0.2421
LIG1	9086	0.198	0.0879			MYC	39974	0	0.242
A2M	9153	0.197	0.089			PSMC1	41444	-0.01	0.2176
CHEK1	9168	0.197	0.0909			SKP2	42523	-0.017	0.2001
PRC1	9192	0.196	0.0927			POLA1	43875	-0.027	0.1785
TK1	9193	0.196	0.0949			RB1	43927	-0.028	0.1787
BTBD3	9290	0.195	0.0954			CDKN1A	45287	-0.04	0.1574
ARL4A	9334	0.195	0.0968			MCM2	47945	-0.068	0.1154
DNAJB1	9365	0.195	0.0985			PSMD5	47970	-0.069	0.1178
SLBP	9374	0.194	0.1005			POLE	50872	-0.107	0.0732
SERPINB3	9380	0.194	0.1026			ORC3	50933	-0.108	0.0766
AURKA	9420	0.194	0.104			TFDP1	55829	-0.203	0.0023
ANAPC11	9467	0.193	0.1054			PPP2CB	56098	-0.211	0.0063
SHC1	9480	0.193	0.1073			DHFRP1	56138	-0.212	0.0142
MTBP	9565	0.192	0.108			TFDP1P2	56936	-0.242	0.0106
ZBED5	9714	0.19	0.1076			CDKN1B	57018	-0.247	0.0193
TTK	9725	0.19	0.1096			DHFR	57090	-0.251	0.0283
SPAG5	9732	0.19	0.1116			TK2	57493	-0.273	0.0326
TSG101	9753	0.19	0.1133
CKS1B	9790	0.19	0.1148
CENPF	9834	0.189	0.1162
MNX1	9884	0.188	0.1174
FANCA	9941	0.188	0.1185
NUF2	9987	0.187	0.1198
UPF1	10002	0.187	0.1217
TFF3	10027	0.187	0.1233
ILF2	10045	0.186	0.1251
CHFR	10053	0.186	0.127
RUVBL1	10148	0.185	0.1275
NEK2	10237	0.184	0.128
CDK4	10240	0.184	0.13
POLD3	10293	0.183	0.1311
GMNN	10300	0.183	0.1331
GFI1	10337	0.182	0.1345
ASPM	10563	0.18	0.1326
TUBG1	10596	0.18	0.1341
LENG8	10664	0.179	0.1349
MAD2L1	10677	0.178	0.1367
TPX2	10789	0.177	0.1367
NNMT	10829	0.177	0.138
HORMAD1	10840	0.177	0.1398
PIK3CD	10975	0.175	0.1395
RCC1	10978	0.175	0.1414
NCOA5	11106	0.174	0.1411
CDT1	11200	0.173	0.1415
PTP4A1	11222	0.173	0.143
CUL7	11223	0.173	0.1449
CD24	11237	0.172	0.1466
DR1	11266	0.172	0.148
PAK1IP1	11275	0.172	0.1498
ZNF587	11287	0.172	0.1515
SUGT1	11397	0.171	0.1516
CIC	11423	0.17	0.153
DNAJB6	11454	0.17	0.1544
EFHC1	11628	0.168	0.1533
ZC3HC1	11736	0.167	0.1533
HCP5	11840	0.166	0.1534
CCNA1	11909	0.165	0.1541
DYNC1H1	11935	0.165	0.1555
INSM1	11951	0.165	0.1571
ZBTB7A	11999	0.165	0.1581
MCM5	12047	0.164	0.1591
CRK	12167	0.163	0.1589
CYB5R2	12321	0.161	0.1581
GPR132	12385	0.161	0.1588
PKNOX1	12395	0.161	0.1604
TRAIP	12396	0.161	0.1622
POLD1	12446	0.16	0.1631
A1BG	12457	0.16	0.1647
ACVR1	12609	0.158	0.1639
RCC2	12743	0.157	0.1634
LMNB1	12947	0.155	0.1616
NCAPG	13040	0.155	0.1618
NCAPH	13046	0.154	0.1634
CETN1	13296	0.152	0.1608
TSN	13452	0.151	0.1599
COQ6	13483	0.15	0.161
SIRT2	13524	0.15	0.162
TOP2B	13534	0.15	0.1635
HSPA8	13564	0.15	0.1647
CHAF1B	13567	0.15	0.1663
RPA3	13579	0.15	0.1677
BAG3	13654	0.149	0.1681
HMMR	13673	0.149	0.1695
CDKN2D	13683	0.149	0.171
KBTBD2	13825	0.147	0.1702
SRF	13841	0.147	0.1716
MAD2L2	13882	0.147	0.1725
RRM2B	13933	0.146	0.1733
ZZEF1	13973	0.146	0.1742
NUP43	14031	0.145	0.1749
RBM14	14112	0.145	0.1751
ZNF217	14305	0.143	0.1734
KIAA0586	14337	0.142	0.1745
FANCI	14390	0.142	0.1751
MDM2	14506	0.141	0.1747
NASP	14759	0.138	0.172
GINS1	14773	0.138	0.1733
TOP3A	14851	0.137	0.1735
SPO11	14903	0.137	0.1741
INSR	15005	0.136	0.1739
CKAP5	15016	0.135	0.1752
ACHE	15062	0.135	0.176
KIF22	15104	0.135	0.1768
DET1	15152	0.134	0.1774
NEK6	15178	0.134	0.1785
CDCA8	15233	0.133	0.1791
DTL	15240	0.133	0.1804
ZWINT	15253	0.133	0.1817
CCNF	15272	0.133	0.1829
GSPT2	15317	0.133	0.1836
KATNA1	15387	0.132	0.1839
ECT2	15388	0.132	0.1853
REPIN1	15465	0.131	0.1855
KIF15	15493	0.131	0.1865
POLQ	15693	0.129	0.1845
RAB3A	15816	0.128	0.1838
SMTN	15858	0.127	0.1845
HLA-DOA	15872	0.127	0.1857
RAD54L	15922	0.127	0.1863
CDC26	15963	0.126	0.187
NOLC1	15985	0.126	0.188
FXR1	15992	0.126	0.1893
UHRF1	16146	0.124	0.1881
HSF2	16157	0.124	0.1893
ABCA7	16242	0.123	0.1893
PRR16	16283	0.123	0.1899
MAPRE1	16298	0.123	0.1911
MCM8	16301	0.123	0.1924
TUBD1	16512	0.121	0.1901
ANAPC4	16580	0.12	0.1903
PNN	16679	0.119	0.19
TTF2	16700	0.119	0.1909
INCENP	16823	0.118	0.1902
NCAPD2	16858	0.117	0.1909
NOL8	16922	0.117	0.1911
CASP3	16940	0.116	0.1921
SYNCRIP	16958	0.116	0.1931
CDC27	17065	0.115	0.1926
PCNA	17107	0.115	0.1931
PDGFA	17155	0.114	0.1936
ANAPC13	17326	0.113	0.192
RAD51C	17355	0.112	0.1927
ANAPC10	17359	0.112	0.1939
HGF	17362	0.112	0.1951
MND1	17432	0.112	0.1952
PSMG2	17474	0.111	0.1957
TRRAP	17535	0.111	0.1959
RSRC2	17577	0.11	0.1965
STAT1	17585	0.11	0.1976
ADCY6	17727	0.109	0.1964
RCCD1	17729	0.109	0.1975
GOT1	17853	0.108	0.1966
LIG3	17906	0.107	0.1969
CDKN1C	17990	0.106	0.1967
KIF5B	18167	0.105	0.1949
SS18	18197	0.105	0.1955
CLSPN	18333	0.103	0.1944
ASXL1	18405	0.103	0.1943
CHMP1A	18437	0.103	0.1949
GINS2	18481	0.102	0.1953
CKAP2	18520	0.102	0.1958
BRCA2	18533	0.102	0.1967
CDC23	18538	0.102	0.1978
POLRMT	18759	0.1	0.1951
GOLGA8A	18906	0.098	0.1937
RUNX1	18915	0.098	0.1947
LIN9	18972	0.098	0.1948
MELK	18987	0.098	0.1957
CDR2	18997	0.098	0.1966
STAG3	19007	0.097	0.1975
TULP4	19030	0.097	0.1982
VEGFC	19097	0.097	0.1982
HMGB2	19142	0.096	0.1985
RNPS1	19160	0.096	0.1993
KNTC1	19205	0.096	0.1996
TOP2A	19461	0.093	0.1963
ANAPC1	19500	0.093	0.1966
KIF14	19513	0.093	0.1975
PLCXD1	19549	0.092	0.1979
CNN2	19552	0.092	0.1989
RBBP8	19587	0.092	0.1993
CNOT10	19628	0.092	0.1996
RPA2	19642	0.092	0.2004
GINS3	19683	0.091	0.2008
KPNB1	19692	0.091	0.2016
KIFC1	19752	0.091	0.2016
MEPCE	19914	0.089	0.1999
ZRANB2	19915	0.089	0.2009
EBI3	19922	0.089	0.2017
KATNB1	19963	0.089	0.202
TUBA1A	19990	0.088	0.2026
PAFAH1B1	20006	0.088	0.2033
PRIM2	20044	0.088	0.2036
GATA2	20046	0.088	0.2046
BRD7	20131	0.087	0.2041
CHAF1A	20163	0.087	0.2045
FBXO5	20199	0.086	0.2049
E2F1	20344	0.085	0.2034
CENPL	20401	0.085	0.2034
EIF4E	20409	0.085	0.2042
ZPBP	20478	0.084	0.204
YWHAH	20823	0.081	0.199
BRD8	21012	0.08	0.1967
CAPS	21115	0.079	0.1958
CDH24	21218	0.078	0.195
DNM2	21239	0.078	0.1955
MUC1	21255	0.077	0.1961
RRM1	21392	0.076	0.1946
CCNE2	21417	0.076	0.195
BRCA1	21442	0.076	0.1955
AP3M2	21447	0.076	0.1962
SUPT16H	21463	0.076	0.1968
TYMS	21482	0.075	0.1973
DNAJB9	21494	0.075	0.198
TTN	21661	0.074	0.196
CCNG2	21786	0.073	0.1947
MCM3	21823	0.072	0.1949
CREBZF	21848	0.072	0.1953
DONSON	21933	0.071	0.1946
KIAA1586	22088	0.07	0.1928
PKMYT1	22106	0.07	0.1933
PPP2R3B	22135	0.07	0.1936
BCLAF1	22187	0.069	0.1935
NSL1	22199	0.069	0.194
CETN2	22259	0.069	0.1938
SASS6	22263	0.069	0.1945
HPS4	22521	0.067	0.1909
CDC16	22535	0.067	0.1914
CIT	22568	0.066	0.1916
TOP1	22606	0.066	0.1917
BARD1	22671	0.065	0.1913
RHEB	22743	0.065	0.1908
GRPEL1	22829	0.064	0.1901
TXNRD1	23194	0.061	0.1846
GNB1	23233	0.061	0.1846
UNG	23305	0.06	0.1841
GCSH	23344	0.06	0.1841
TNPO2	23387	0.06	0.184
FOXM1	23398	0.06	0.1845
STIL	23417	0.059	0.1849
PHB	23450	0.059	0.185
NCOA3	23481	0.059	0.1851
STMN1	23579	0.058	0.1841
DSN1	23709	0.057	0.1825
MAPRE3	23789	0.056	0.1818
NIPBL	24051	0.054	0.178
MET	24089	0.054	0.1779
DMTF1	24093	0.054	0.1785
ASF1B	24095	0.054	0.1791
RFC5	24116	0.054	0.1793
CDCA7L	24133	0.053	0.1796
CDK3	24149	0.053	0.18
TUBA3C	24237	0.052	0.1791
CETN3	24468	0.051	0.1757
NEK4	24592	0.05	0.1742
NUDT13	24841	0.048	0.1705
CCNE1	24942	0.047	0.1693
MAPRE2	25100	0.046	0.1671
CTNND1	25229	0.045	0.1655
HMGCR	25291	0.044	0.1649
PRM1	25357	0.044	0.1643
POLM	25373	0.044	0.1645
HMG20B	25383	0.044	0.1648
PPP5C	25405	0.044	0.165
CENPQ	25625	0.042	0.1617
POLD2	25642	0.042	0.1619
CDK2	25805	0.041	0.1596
DNAJC3	25848	0.04	0.1593
YEATS4	25877	0.04	0.1593
CUL1	26203	0.038	0.1542
ZNF281	26305	0.037	0.1529
EML4	26668	0.035	0.1471
HOXB4	26816	0.033	0.145
HSPB8	26884	0.033	0.1442
ATM	27187	0.031	0.1394
DCTN3	27209	0.031	0.1394
SV2B	27223	0.031	0.1395
PAM	27276	0.03	0.1389
KCTD2	27317	0.03	0.1386
CTCF	27497	0.029	0.1359
QRICH1	27530	0.028	0.1356
TOPBP1	27561	0.028	0.1354
HERPUD2	27888	0.026	0.1302
RAD51AP1	27957	0.026	0.1293
INHBA	28011	0.025	0.1287
UBE2D3	28187	0.024	0.126
USP1	28347	0.023	0.1235
FZR1	28558	0.022	0.1202
PRM3	28584	0.022	0.12
DMXL2	29088	0.019	0.1117
ERCC3	29131	0.018	0.1111
MAP9	29294	0.017	0.1086
CDKN2AIP	29423	0.017	0.1066
WEE1	29553	0.016	0.1046
POLI	29714	0.015	0.102
GSPT1	30272	0.012	0.0927
POLE3	30412	0.011	0.0904
BCL6	30636	0.011	0.0868
GPSM2	30735	0.01	0.0852
ESPL1	31005	0.009	0.0807
IGHMBP2	31387	0.007	0.0743
CUL5	31439	0.007	0.0735
G3BP1	31695	0.006	0.0692
MDC1	31827	0.005	0.0671
RERE	32233	0.002	0.0602
SEPHS1	32311	0.002	0.0589
TREX1	32736	0	0.0517
ZNF593	37796	0	-0.0344
MASTL	40047	-0.001	-0.0726
VCAM1	40067	-0.001	-0.0729
UBQLN2	40094	-0.001	-0.0734
NKTR	40208	-0.002	-0.0753
DHX8	40299	-0.003	-0.0768
HSD17B11	40439	-0.004	-0.0791
TMEM132A	40557	-0.004	-0.081
FAM83D	40794	-0.006	-0.085
PPP3CA	40818	-0.006	-0.0853
SYCP3	41103	-0.007	-0.0901
RBBP4	41458	-0.01	-0.096
NCOA6	41493	-0.01	-0.0965
KCTD9	41665	-0.011	-0.0992
TGIF1	41744	-0.012	-0.1004
SMC4	41779	-0.012	-0.1009
FADD	42054	-0.014	-0.1054
HMGB1	42102	-0.014	-0.1061
MYCBP2	42127	-0.014	-0.1063
REEP1	42235	-0.015	-0.108
NCAPD3	42296	-0.015	-0.1088
THRAP3	42315	-0.015	-0.1089
ENOSF1	42375	-0.016	-0.1098
DCLRE1A	42617	-0.018	-0.1137
NUCKS1	42636	-0.018	-0.1138
VRK3	42638	-0.018	-0.1136
RAD17	42669	-0.018	-0.1139
CCDC14	42707	-0.018	-0.1144
PPP1R2	42743	-0.018	-0.1147
RFC3	42865	-0.019	-0.1166
MRPS18B	42903	-0.019	-0.117
KCTD13	42972	-0.02	-0.1179
ANP32E	43135	-0.021	-0.1205
ANKRD10	43148	-0.021	-0.1204
NDE1	43161	-0.021	-0.1204
SLC38A2	43210	-0.022	-0.121
AOC3	43245	-0.022	-0.1213
SMC3	43372	-0.023	-0.1232
NCAPG2	43426	-0.023	-0.1238
NBPF14	43766	-0.026	-0.1293
POLA1	43875	-0.027	-0.1309
RB1	43927	-0.028	-0.1314
AOC2	43972	-0.028	-0.1319
CSH2	43981	-0.028	-0.1317
ELP3	44021	-0.029	-0.132
PSEN1	44053	-0.029	-0.1322
RGS3	44055	-0.029	-0.1319
PLK2	44228	-0.03	-0.1345
SLC4A1AP	44414	-0.032	-0.1373
USP6NL	44441	-0.032	-0.1374
OLR1	44447	-0.032	-0.1371
E2F8	44598	-0.034	-0.1393
NSUN3	44846	-0.036	-0.1431
UACA	45039	-0.038	-0.1459
MBD4	45043	-0.038	-0.1456
ZW10	45047	-0.038	-0.1452
AFAP1	45251	-0.04	-0.1482
MCM9	45310	-0.041	-0.1488
NEDD9	45377	-0.041	-0.1494
TXNL4B	45423	-0.042	-0.1497
TRIM45	45615	-0.043	-0.1525
NFATC1	45665	-0.044	-0.1529
NEK9	45755	-0.045	-0.1539
MITF	45827	-0.046	-0.1546
MRPL19	45941	-0.047	-0.156
SMC2	45951	-0.047	-0.1556
CDKN2C	45957	-0.047	-0.1552
PRPSAP1	46284	-0.05	-0.1602
ITPR1	46485	-0.052	-0.163
SMC1A	46487	-0.052	-0.1624
DIS3	46740	-0.054	-0.1661
CAMK2G	46826	-0.055	-0.167
USP13	46841	-0.055	-0.1666
PASK	46915	-0.056	-0.1672
PANK2	47001	-0.057	-0.168
ANAPC2	47024	-0.057	-0.1678
GAS1	47101	-0.058	-0.1684
ANTXR1	47169	-0.059	-0.1689
IDI2	47231	-0.06	-0.1693
HECTD3	47317	-0.061	-0.1701
CFLAR	47499	-0.063	-0.1724
ABL1	47646	-0.065	-0.1742
ZMYM1	47695	-0.065	-0.1743
CCNK	47761	-0.066	-0.1747
PPP6C	47888	-0.068	-0.1761
MCM2	47945	-0.068	-0.1763
MID1	47953	-0.068	-0.1756
NAB1	48011	-0.069	-0.1758
NUP98	48014	-0.069	-0.1751
LRRC17	48422	-0.074	-0.1812
PRKAR1A	48450	-0.074	-0.1809
BIRC2	48507	-0.075	-0.181
VCL	48521	-0.075	-0.1804
KMO	48534	-0.075	-0.1797
RHOU	48654	-0.077	-0.1809
VANGL1	48703	-0.078	-0.1809
KRAS	48718	-0.078	-0.1803
LMO4	48846	-0.079	-0.1815
TFAP2A	48955	-0.081	-0.1825
VTA1	49040	-0.082	-0.183
LARP7	49045	-0.082	-0.1822
TOP3B	49188	-0.084	-0.1837
CLIP1	49246	-0.085	-0.1837
MCAM	49504	-0.088	-0.1871
APP	49533	-0.088	-0.1866
TMPO	49590	-0.089	-0.1866
SLC25A27	49652	-0.09	-0.1866
FRZB	49690	-0.09	-0.1862
NUDT4	49721	-0.091	-0.1857
FEM1B	49726	-0.091	-0.1848
C4B	49920	-0.093	-0.1871
SLC25A36	50002	-0.094	-0.1874
DNTT	50042	-0.095	-0.187
ARHGAP8	50063	-0.095	-0.1863
SNUPN	50064	-0.095	-0.1852
PPM1D	50107	-0.096	-0.1849
ZNF521	50144	-0.096	-0.1844
CAMK2D	50160	-0.097	-0.1836
LATS1	50313	-0.099	-0.1851
MDM1	50476	-0.101	-0.1868
LPP	50481	-0.101	-0.1857
NUP160	50522	-0.101	-0.1853
DUT	50642	-0.103	-0.1862
DCTN1	50869	-0.106	-0.1888
POLE	50872	-0.107	-0.1877
DZIP3	51002	-0.109	-0.1887
ME3	51012	-0.109	-0.1876
MATN2	51017	-0.109	-0.1865
AKAP13	51355	-0.114	-0.191
DNAJB4	51420	-0.115	-0.1908
MAN1A2	51521	-0.116	-0.1912
CDK6	51587	-0.117	-0.191
MED1	51609	-0.118	-0.1901
CTR9	51704	-0.119	-0.1903
PBRM1	51744	-0.12	-0.1897
CASP8AP2	51817	-0.121	-0.1896
BBS2	51873	-0.121	-0.1892
CUL2	51926	-0.122	-0.1887
NUMA1	51998	-0.123	-0.1886
ASIP	52364	-0.129	-0.1933
MAGT1	52378	-0.129	-0.1921
ITGB1	52383	-0.129	-0.1908
ADAMTS1	52464	-0.131	-0.1907
MAP2K6	52539	-0.132	-0.1905
POLH	52541	-0.132	-0.189
DNAJA2	52547	-0.132	-0.1877
TAF1L	52581	-0.133	-0.1868
PCF11	52663	-0.134	-0.1867
GCLM	52903	-0.138	-0.1892
HSPA1L	52904	-0.138	-0.1877
PURA	53027	-0.141	-0.1882
CAPN7	53138	-0.142	-0.1885
CLASP2	53144	-0.142	-0.187
ROCK1	53240	-0.144	-0.187
POLK	53273	-0.144	-0.186
RBMS1	53393	-0.146	-0.1864
CEP70	53443	-0.147	-0.1856
AGPAT3	53476	-0.148	-0.1845
POM121	54047	-0.158	-0.1924
STAG2	54048	-0.158	-0.1907
CUL4A	54078	-0.159	-0.1894
USP16	54217	-0.162	-0.19
MGAT2	54220	-0.162	-0.1882
NPAT	54283	-0.163	-0.1875
PTPN9	54519	-0.169	-0.1896
FBXL20	54538	-0.169	-0.188
HP1BP3	54739	-0.174	-0.1895
NEK3	54910	-0.178	-0.1904
SH3GL2	54927	-0.179	-0.1887
PDS5B	54969	-0.18	-0.1874
OSBPL6	55007	-0.18	-0.1861
GFI1B	55032	-0.181	-0.1845
CDC42EP4	55036	-0.181	-0.1825
MCM3AP	55077	-0.182	-0.1812
ABHD10	55123	-0.183	-0.1799
SLC44A2	55131	-0.184	-0.178
TOB2	55151	-0.184	-0.1763
CUL3	55232	-0.186	-0.1756
CFD	55260	-0.187	-0.174
COL7A1	55284	-0.187	-0.1723
MPHOSPH9	55300	-0.188	-0.1705
CDKL5	55304	-0.188	-0.1685
ZNFX1	55382	-0.19	-0.1677
DSP	55432	-0.191	-0.1664
REV1	55622	-0.197	-0.1674
MYH10	55776	-0.201	-0.1678
ABCC2	55863	-0.204	-0.167
RMI1	55905	-0.205	-0.1655
MAP3K2	55953	-0.207	-0.164
NT5M	55981	-0.207	-0.1621
RNPC3	55987	-0.208	-0.1599
RAB23	55994	-0.208	-0.1577
STAT5B	56265	-0.216	-0.1599
ARL6IP1	56416	-0.222	-0.16
USP53	56424	-0.222	-0.1577
ATF7IP	56473	-0.223	-0.156
CCND1	56482	-0.224	-0.1537
RHOBTB3	56680	-0.232	-0.1545
UBL3	56695	-0.232	-0.1522
ITGB3	56795	-0.236	-0.1512
NFIC	56822	-0.237	-0.1491
TSC22D1	56891	-0.24	-0.1476
CDKN1B	57018	-0.247	-0.147
DHFR	57090	-0.251	-0.1454
TAF1	57104	-0.251	-0.1428
BIVM	57121	-0.252	-0.1403
LIG4	57238	-0.259	-0.1394
CLASP1	57260	-0.261	-0.1369
MAD1L1	57351	-0.265	-0.1355
NFIB	57365	-0.265	-0.1328
SLC17A2	57404	-0.268	-0.1305
LATS2	57480	-0.272	-0.1288
TK2	57493	-0.273	-0.1259
INSIG2	57525	-0.276	-0.1234
IFIT1	57557	-0.279	-0.1209
POLN	57589	-0.28	-0.1183
GAS6	57628	-0.283	-0.1158
STAG1	57662	-0.285	-0.1132
MEGF9	57675	-0.285	-0.1103
TTC31	57693	-0.287	-0.1074
KLF6	57722	-0.289	-0.1047
NEK1	57745	-0.291	-0.1018
TPD52L1	57758	-0.292	-0.0988
PTMS	57828	-0.296	-0.0967
FYN	57877	-0.301	-0.0942
TSKU	57930	-0.304	-0.0917
FOXN3	57966	-0.308	-0.0889
CADM1	58027	-0.314	-0.0864
PDXP	58073	-0.318	-0.0837
REV3L	58180	-0.328	-0.0819
SLC22A3	58289	-0.339	-0.08
PPP1R10	58342	-0.344	-0.077
FOXO4	58352	-0.345	-0.0734
NFE2L2	58626	-0.382	-0.0738
CXCL14	58656	-0.387	-0.07
JMJD1C	58690	-0.392	-0.0662
NR3C1	58730	-0.398	-0.0625
SUCLG2	58765	-0.402	-0.0586
NFIX	58833	-0.416	-0.0552
SDC1	58883	-0.425	-0.0513
NT5DC1	59057	-0.467	-0.0491
C6	59083	-0.478	-0.0442
KLF9	59122	-0.489	-0.0395
CRYAA	59216	-0.525	-0.0352
NFIA	59232	-0.534	-0.0296
SRD5A1	59250	-0.542	-0.0239
ADH4	59270	-0.555	-0.0181
BAIAP2	59278	-0.561	-0.012
RCAN1	59302	-0.578	-0.006
GADD45A	59401	-0.73	0.0004
Figure 8e
Months	High SPINK1/ELF3/E2F2	Low SPINK1/ELF3/E2F2
129	1
65	1
1149	1
102	1
94	0
399	0
2102	0
1351	0
101	1
272	1
430	0
898	0
363	0
849	0
299	1
432	1
2486	1
97	1
395	0
660	1
195	1
23	0
2425	0
672	0
91	1
601	0
9	1
768	1
214	1
854	0
555	0
1779	0
171	1
	0
247	1
602	0
829	0
627	1
693	1
512	0
2728	0
879	0
363	0
1233	0
21	0
444	0
153	1
103	1
935	0
6	0
137	0
373	1
425	1
31	1
129	1
917	0
837	1
56	1
416	1
0	0
15	0
183	0
1372	1
1231	0
1005	1
2455	0
899	1
2746	0
719	0
406	0
1618	0
1008	0
6	0
349	1
658	0
419	1
1295	0
1271	1
566		0
2131		1
478		0
554		0
359		1
615		0
612		1
22		0
330		0
107		1
180		0
630		0
671		0
942		0
1242		0
327		0
1791		1
366		1
507		0
989		0
396		0
1030		0
744		0
816		0
11		1
693		0
223		1
1989		0
341		0
474		0
2017		0
361		0
387		0
412		0
2752		0
608		0
1147		1
449		0
765		1
14		1
46		1
469		1
1694		1
701		0
357		0
406		0
476		0
1386		1
520		0
931		1
594		0
0		0
1622		1
3258		1
698		0
688		1
44		0
229		0
1210		1
570		0
1516		0
784		0
1855		0
170		0
2398		0
1452		0
837		1
468		0
1939		0
217		1
728		0
3437		0
278		1
638		0
1145		0
1685		1
581		1
722		0
2324		0
365		0
79		0
211		0
Figure 8f
	High SPINK1																																						Low SPINK1
SPINK1	5.88916	5.28125	5.19449	4.69217	4.59233	4.40612	3.31747	2.82299	2.755	2.71905	2.63252	2.56728	2.36889	2.36291	2.24827	2.2159	2.09941	2.07551	2.04965	2.00327	1.98239	1.93385	1.80149	1.77246	1.75523	1.7455	1.73731	1.73624	1.67045	1.55596	1.52739	1.52716	1.50543	1.48872	1.44812	1.41426	1.404	1.38847	-0.575567	-0.575585	-0.575587	-0.575622	-0.575623	-0.575645	-0.575712	-0.575747	-0.575762	-0.575773	-0.575774
SLC1A4	-0.24483	0.263004	-0.529637	-0.550628	0.145459	0.766392	1.6797	-0.325555	-0.728081	0.408141	-0.965902	-0.163718	0.0478105	-0.143278	0.119421	-0.112547	-0.357058	0.284998	1.27779	-0.774904	-0.0212854	0.868487	-0.115613	-0.529456	0.533109	-0.19721	-0.727876	-0.630384	-0.057251	-0.141091	-0.461577	1.51653	-0.710879	0.340418	0.597807	1.22915	-0.337168	-0.686149	-1.07294	-1.05645	-0.212612	-0.689173	-0.79255	0.25232	-0.641298	0.65243	-0.661657	-0.693085	-0.863002
FGFR3	-0.349331	-0.603643	-0.519098	-0.0923504	-0.321041	-0.248934	0.0486064	-0.335181	-0.403494	-0.385247	-0.238781	-0.267954	-0.111238	-0.572405	0.389719	-0.0221558	-0.443528	-0.353395	0.115169	-0.495679	-0.279198	-0.333698	-0.477082	0.760492	-0.429405	-0.480946	-0.596236	-0.191424	-0.331308	0.0365443	-0.243583	-0.618831	-0.465271	0.0192104	1.22272	0.164068	-0.234924	0.254036	-0.497689	-0.612367	-0.420624	-0.671528	-0.324622	-0.528004	-0.588544	-0.412639	-0.450422	-0.190746	0.0334105
SPHK1	-0.41357	-0.43185	-0.310983	-0.443996	-0.352284	0.464332	0.319993	-0.434936	-0.43545	-0.378278	-0.440014	-0.20506	0.778949	-0.308627	-0.416805	1.76702	-0.411359	-0.044058	-0.378564	-0.441447	-0.0966051	-0.185711	0.304831	1.15062	-0.453407	-0.444945	-0.226815	-0.412615	-0.322178	-0.414986	-0.165228	-0.400133	-0.442969	1.52277	2.49371	-0.441868	-0.258045	0.425178	-0.449258	-0.460239	-0.429044	-0.376208	-0.459296	-0.448513	-0.43138	-0.410699	-0.409161	-0.415829	-0.43609
BLMH	-0.611874	-0.154548	-0.485817	-0.797994	1.35092	0.456475	1.47439	-0.466588	-0.500121	0.38542	-0.294747	-0.284469	-0.240955	-0.721139	0.27425	0.575609	-0.25057	1.11215	-0.668494	-0.74587	0.145421	-0.3455	1.64396	2.7608	-0.871666	-0.116207	0.0298226	-0.841359	0.596432	-0.271294	-0.702449	-0.392984	-0.812732	1.83625	0.609154	0.0820578	-0.029242	0.0785841	-0.874582	-0.673178	-0.237004	0.487682	-0.879426	-0.327524	-0.26568	-0.619683	-0.909926	-0.685466	-0.634173
SLC20A1	-0.944791	-0.58282	-1.19267	-0.123854	3.18623	-0.3866	-0.107963	0.056512	-0.324922	-0.617802	0.295333	-0.235731	0.279536	0.0440303	0.80944	1.06029	-0.836336	-0.369722	1.2451	0.0109605	-1.11189	-0.886113	-0.346112	2.02992	-0.637466	-1.12228	2.02573	-0.0753303	-0.456721	1.87106	0.685017	-0.10913	-0.614458	-0.0838949	2.80905	0.042949	-0.107168	-1.04304	-0.958998	-1.26355	-1.24031	-0.368433	-0.323561	-0.263731	0.025297	1.43248	-1.14383	-0.945958	2.03617
NUP210	-1.02502	-0.710149	-0.596294	-0.310566	0.700469	-0.0375415	0.594675	-0.648613	-0.591277	-0.800323	-0.3128	-0.458438	-0.372197	-0.377527	0.589167	-0.679088	-0.327599	0.465322	-0.0879832	-0.840312	-0.46074	-0.390795	1.37766	0.663178	-0.824664	-0.853815	0.985946	-0.720434	-0.159883	-0.0975419	-0.415639	0.323467	-0.526819	2.45646	1.07637	-0.564573	-0.169257	-0.501444	-0.30308	-0.986526	-0.980363	-0.692155	-0.609126	0.929264	-0.387382	-0.100274	-0.768803	-0.223627	-0.653495
MYBL2	-0.275981	-0.587825	-0.441835	-0.566123	1.22043	0.483697	-0.0699447	-0.612591	-0.590079	-0.551425	-0.582467	-0.474661	0.474451	-0.414042	0.57287	0.290126	-0.537095	0.250681	-0.376273	-0.584113	-0.5187	-0.408885	6.54807	1.20102	0.439483	-0.4064	-0.125417	0.281004	-0.267226	-0.204872	-0.525748	-0.498168	-0.519124	3.03199	0.271218	-0.636491	-0.263371	-0.497744	-0.620373	-0.659874	-0.570291	-0.480394	-0.651118	-0.140529	0.408682	-0.399167	-0.634111	-0.369443	-0.166524
CDK1	-0.400277	-0.63438	-0.429727	-0.530692	1.79379	-0.121091	0.0100912	-0.646801	-0.65523	-0.624806	-0.583218	-0.319904	-0.159517	0.149841	2.54864	-0.570766	-0.348374	1.3515	-0.0735942	-0.579359	-0.169965	-0.383299	2.1237	0.60005	0.0326076	-0.506422	0.627916	-0.437258	-0.408612	-0.00309056	-0.615855	-0.195674	-0.483365	1.41464	0.498984	-0.698491	-0.590403	-0.491499	-0.680488	-0.688911	-0.678954	-0.34904	-0.674723	0.704071	0.820569	-0.277952	-0.775343	-0.544327	0.390337
EZH2	-0.89616	-0.733119	-0.80092	-0.123079	0.256445	-0.123562	0.0645271	-0.40985	-0.542904	-0.619509	-0.549619	-0.340467	0.157533	-0.226701	1.08411	-0.544728	-0.48119	0.941653	-0.189878	-0.578471	-0.370914	-0.641888	3.19582	0.209006	-0.43386	-0.549221	1.80988	-0.482905	-0.198501	-0.573387	-0.586937	0.321528	-0.597481	2.24074	1.17783	-0.544897	-0.454053	-0.759447	-0.634449	-0.961799	-0.7765	-0.376614	-0.502434	0.343726	0.715665	-0.277364	-0.880605	-0.444415	-0.0090468
E2F2	-0.679959	-0.698977	-0.479581	-0.621137	1.1754	0.361581	-0.405877	-0.576339	-0.62941	-0.546828	-0.519334	-0.27764	-0.226839	0.126394	2.47422	-0.531138	-0.201716	-0.120546	-0.543448	-0.598234	-0.138405	-0.421667	3.68415	-0.0493646	-0.000884585	-0.493101	3.73975	-0.259933	-0.1661	-0.6339	-0.687374	0.397399	-0.56287	1.10281	0.043711	-0.618312	-0.372279	-0.6734	-0.655643	-0.797199	-0.594753	0.284346	-0.811425	-0.326019	2.50787	-0.0739326	-0.785041	-0.442553	-0.564182
CD58	-0.783412	-0.547444	-0.302909	1.64231	0.614492	-0.596978	-0.346699	-0.142162	-0.364404	0.0428944	-0.448644	-0.116382	0.10215	0.408567	0.209266	-0.592538	-0.82205	0.734761	-0.339706	-0.134614	0.294301	0.536745	-0.116845	-0.210566	-0.227771	-0.41341	0.328628	-0.617115	0.207629	0.303052	-0.368085	-0.0704279	-0.799998	-0.257427	1.4718	-0.672227	-0.00446582	-0.59534	-0.780813	-0.259952	-0.829394	-0.55476	-0.601038	-0.500268	-0.697738	-0.376456	0.0308324	-0.765948	-0.711687
PTHLH	0.0502028	-0.117187	-0.117067	0.0488871	0.830629	-0.116663	-0.0542968	-0.0950647	-0.104348	-0.11322	-0.117839	-0.111896	-0.117694	-0.0892413	-0.112287	-0.101037	-0.11237	-0.084053	-0.0781389	0.00584263	-0.0107367	-0.102101	0.0332934	0.0928761	-0.112712	-0.103132	-0.0881484	-0.106951	-0.0976588	0.0943237	-0.115195	-0.0672303	-0.116234	-0.0904043	-0.0436027	-0.112003	-0.0476856	-0.0905528	-0.117769	-0.117146	-0.118494	-0.117748	-0.104361	-0.110027	-0.111735	-0.115748	-0.116028	-0.0565857	-0.118494
HEY1	-0.47222	-0.558225	-0.572706	1.17846	-0.411563	-0.557237	-0.445275	-0.0672699	-0.0398837	-0.319	-0.29752	-0.32272	-0.458033	-0.265951	-0.456982	-0.566359	0.0270791	-0.229149	0.5516	-0.25456	-0.370914	-0.485377	9.38704	-0.0484799	0.0241576	-0.407296	0.883975	-0.432433	-0.0602919	-0.0621415	-0.295523	-0.325284	-0.572874	-0.466629	1.69371	-0.411226	0.00202586	0.00477919	-0.50568	0.106968	-0.353974	-0.149639	-0.48462	-0.328227	-0.196424	0.0320603	-0.348698	-0.271962	0.103584
PHC2	-1.06891	-0.6288	-0.886239	0.139886	1.93048	-0.513066	-0.792915	-0.41929	0.686854	-0.789567	-0.0139169	-0.386826	0.688832	0.692954	1.26245	-0.781502	-0.705217	0.791728	-0.730335	-0.962137	-0.783631	-1.11419	3.81446	3.45702	-0.14154	-1.01297	2.09717	-0.650956	-0.120419	-0.684196	-0.763372	1.28313	-0.47279	-0.15554	0.306991	-0.169649	-0.187737	-0.563272	-0.517952	0.395147	-0.778215	-0.489552	-0.893215	-1.23623	-0.632813	-0.620321	-0.941668	-0.0863296	-0.729859
EED	-0.574342	-0.728276	-0.88221	-0.338499	-0.291337	-0.740136	0.30654	-0.0263652	-0.329691	-0.663082	0.249149	-0.526313	-0.277328	-0.171318	0.557329	-0.956732	0.0397304	0.836138	0.655467	-0.586791	-0.431886	-0.368669	2.16814	0.410851	-0.911964	-0.751718	0.2393	-0.815733	-0.0828205	0.453574	-0.803318	0.23826	-0.621295	0.14411	1.59055	0.15063	-0.135218	-0.795169	-0.771762	-0.645951	-1.13602	-0.879054	-0.452727	0.145844	0.29371	-0.774744	-0.681565	-0.319634	0.00997697
Figure 8g
	EV						OE
SPINK1	0.901933	0.671794	0.74799	1.36234	0.429608	1.31594	2.7916	2.89881	3.29333	3.10657	2.98016	2.09133
E2F2	1.01698	0.945591	0.989169	1.0492	1.00646	0.992603	1.97834	1.95788	1.87812	1.27393	1.59029	1.44322
FGFR3	1.56872	0.876355	1.25665	0.879398	1.46367	0.418874	1.84624	2.92733	1.36565	2.17285
SPHK1	1.40777	1.02699	1.18379	0.677558	0.848753	0.703888	2.03273	1.39321	1.51931	1.67414	1.33646	1.56745
MYBL2	1.68469	0.890374	1.16674	0.902803	1.14273	0.355392	5.34238	1.66726	2.17721	1.86928	1.67886
Figure 8h
	PBS									rhSPINK1
SPINK1	1.10938	1.11323	1.02084	0.945895	1.00678	0.945895	0.952474	0.975864	0.929645	1.08279	1.04591	1.0033	0.904224	0.939361	0.891775	0.969123	0.989486	0.962429
E2F2	1.00774	0.874255	0.824234	0.859236	1.21094	1.22359				1.01344	1.22201	1.42826	1.1886	1.23051	1.1323
FGFR3	0.841719	0.973606	0.924285	0.824397	0.844641	0.886634	1.29362	1.24523	1.16587	1.03269	0.983782	1.35323	1.18215	1.18215	1.20699	1.51195	1.43536
SPHK1	1.05781	0.956664	0.911354	1.01472	0.930504	0.927284	1.1259	1.02889	1.04687	1.22356	1.84815	1.08004	1.94677	1.20254	1.2109	1.21933	1.64272	1.21511
MYBL2	0.982135	1.01677	0.913194	0.875994	0.784037	0.786759	1.18017	1.25179	1.20915	0.982135	1.01677	1.04899	1.28698	1.34164	1.36983	1.35097	1.46814	1.41813
Figure 8i
	NTC							SH2							SH3
SPINK1	0.841753	1.21123	0.947021	1.06228	0.99804	1.00847	0.931204	0.100933	0.103411	0.101283	0.098221	0.100633	0.109361	0.103821	0.049257	0.050466	0.049257	0.050491	0.056023	0.053185	0.052453
E2F2	1.00727	0.959562	0.983126	1.05004				0.707327	0.702441	0.818156	0.946352				0.804101	0.790287	0.809694	0.809694
FGFR3	1.01346	1.1284	0.858139	0.824561	1.15005	1.08801	0.937374	0.654872	0.636964	0.736769	0.707939	0.764028	0.738002	0.607812	0.566161	0.706756	0.741893	0.735449	0.780082	0.730369	0.683824
SPHK1	0.779761	1.43505	0.785185	0.997342	1.05787	1.00777	0.937025	0.447855	0.455684	0.454107	0.653455	0.646696	0.642229	0.601301	0.496927	0.45097	0.471753	0.597148	0.622506	0.609695	0.631196
MYBL2	0.471337	2.09193	0.436736	0.973508	1.05794	1.01837	0.950175	0.301417	0.328697	0.337938	0.702838				0.333286	0.329839	0.363451	0.763799
Figure 8j
	IgG									nAb
SPINK1	1.04358	1.02565	1.05083	1.05814	0.927576	0.927576	1.01153	0.994151	1.00454	0.93727	0.980464	0.953653	0.980464	0.883644	0.914805	0.93727	0.960286	1.09167
E2F2	0.9297	1.02444	1.00684	1.04597	1.01034	0.98271				0.607029	0.632807	0.685314	0.630618	0.898031	0.795447
FGFR3	1.04031	0.950669	0.915109	0.931104	0.940836	0.905643	1.10728	1.12663	1.12273	0.551722	0.577149	0.674558	0.563315	0.597502	0.625038	0.64261	0.633763	0.451255
SPHK1	0.942985	0.946259	0.885956	0.946259	1.05724	1.03908	1.01067	1.04994	1.0646	1.072	0.62864	0.570503	0.560702	0.986443	0.496652	0.541603	0.554903	0.532298
MYBL2	0.946969	0.987182	0.983767	1.03986	1.01142	0.946969	1.01142	1.00444	1.01494	1.03268	0.540134	0.898997	0.664983	0.485112	0.518131	0.444849	0.514552	0.90525
[truncated: 27 more columns]

## Sheet: Fig.9
Figure 9c
Liver weight (g)	NTC					shSpink1
DMSO	7.055	6.516	6.269	7.079	7.15	6.184	6.403	5.591	5.47	4.33
5-FU	6.675	7.401	7.3	7.05	7.59	3.68	4.737	3.824	4.088	2.99
Figure 9d
Days post HTVI	NTC DMSO	shSpink1 DMSO	NTC 5-FU	shSPINK1 5-FU
39	1
41	1
40	1
42	1
39	1
41	1
40	1
42	1
47			1
42			1
41			1
55			0
51			1
42			1
41			1
47			1
49		1
55		0
53		1
55		0
47		1
46		1
44		1
55				0
55				0
55				0
48				1
55				0
55				0
55				0
54				1
Note: 0 = censored; 1 = dead
Figure 9e
Group	NTC DMSO						shSpink1 DMSO						NTC 5-FU						shSpink1 5-FU
Dose	1000	500	200	100	50	20	1000	500	200	100	50	20	1000	500	200	100	50	20	1000	500	200	100	50	20
Tested	19	20	20	20	20	20	20	20	20	20	20	20	18	19	20	20	20	20	20	20	20	20	20	20
Response	19	20	15	11	6	2	14	11	6	3	5	2	18	19	16	15	12	8	12	9	4	2	1	0
Figure 9f
	NTC DMSO	shSpink1 DMSO	NTC 5-FU	shSpink1 5-FU
Spink1	1	0.492942	1.52926	0.272856
Prom1	1	0.849228	1.3783	0.47955
Epcam	1	0.678108	1.10566	0.386254
Krt19	1	0.64131	1.30935	0.44835
Afp	1	0.615276	1.43939	0.372024
Sox9	1	0.587283	1.47068	0.344867
Bmi	1	0.568839	1.78856	0.311494
Ccnd1	1	0.652332	1.8158	0.231739
Cdk4	1	0.565256	1.28099	0.342399
Cdk6	1	0.548189	1.69308	0.235344
E2f2	1	0.570744	1.44858	0.404767
Figure 9g
	NTC					shSpink1
DMSO	68.15	69.68	63.81	68.59	70.97	42.65	42.59	36.29
5-FU	88.5	77.37	78.95	73.99	77.64	35.85	18.96	21.7	28.02

## Sheet: Sup. Fig.S1
Supplementary Figure S1a
	Prom1+ cells (%)
DMSO	21.29	21.19	28.15
Cisplatin	33.69	40.99	33.45

[truncated: 5 more sheets: Sup. Fig.S2, Sup. Fig.S3, Sup. Fig.S4, Sup. Fig.S5, Sup. Fig.S6]
